# Supplementary material for: Dissecting Germ Cell Metabolism through Network Modeling
Source: PLoS One. 2015 Sep 14;10(9):e0137607. doi: 10.1371/journal.pone.0137607 (PMC4721539; doi:10.1371/journal.pone.0137607)
Supplement: S1 File — (XML) [file pone.0137607.s008.xml]

<?xml version="1.0" encoding="UTF-8"?>
<sbml xmlns="http://www.sbml.org/sbml/level2" level="2" version="1">
	<model id= "RECON2MOUSE_LW" name="RECON2MOUSE_LW">
	<notes>
		<html xmlns="http://www.w3.org/1999/xhtml"><p>COBRA_Toolbox</p></html>
	</notes>
	<listOfCompartments>
		<compartment id="C_x" name="Peroxisome"/>
		<compartment id="C_e" name="Extraorganism"/>
		<compartment id="C_g" name="GolgiApparatus"/>
		<compartment id="C_c" name="Cytosol"/>
		<compartment id="C_n" name="Nucleus"/>
		<compartment id="C_r" name="EndoplasmicReticulum"/>
		<compartment id="C_m" name="Mitochondria"/>
		<compartment id="C_l" name="Lysosome"/>
	</listOfCompartments>
	<listOfSpecies>
		<species id="M_ppa_c" name="propionate" compartment="C_c"/>
		<species id="M_3hexdcrn_e" name="3-hydroxyhexadecanoylcarnitine" compartment="C_e"/>
		<species id="M_stcrn_c" name="stearoylcarnitine" compartment="C_c"/>
		<species id="M_ctp_c" name="CTP" compartment="C_c"/>
		<species id="M_avite1_e" name="(+)-alpha-tocopherol" compartment="C_e"/>
		<species id="M_nadh_c" name="Nicotinamide adenine dinucleotide - reduced" compartment="C_c"/>
		<species id="M_35cgmp_n" name="3',5'-cyclic GMP(1-)" compartment="C_n"/>
		<species id="M_hmgcoa_m" name="(3S)-3-hydroxy-3-methylglutaryl-CoA(5-)" compartment="C_m"/>
		<species id="M_3hodcoa_m" name="(S)-3-Hydroxyoctadecanoyl-CoA" compartment="C_m"/>
		<species id="M_CE5155_c" name="cis-13-docosenoyl-CoA" compartment="C_c"/>
		<species id="M_arachdcoa_r" name="arachidonoyl-CoA(4-)" compartment="C_r"/>
		<species id="M_HC02154_c" name="GM4-pool" compartment="C_c"/>
		<species id="M_dolmanp_L_r" name="Dolichyl phosphate D-mannose, human liver homolog" compartment="C_r"/>
		<species id="M_ksii_core2_pre6_g" name="keratan sulfate II biosynthesis, precursor 6" compartment="C_g"/>
		<species id="M_pan4p_e" name="Pantetheine 4'-phosphate" compartment="C_e"/>
		<species id="M_fum_m" name="Fumarate" compartment="C_m"/>
		<species id="M_fad_r" name="Flavin adenine dinucleotide oxidized" compartment="C_r"/>
		<species id="M_amp_g" name="AMP(2-)" compartment="C_g"/>
		<species id="M_CE4820_c" name="3-oxo-all-cis-6,9,12,15,18-tetracosapentaenoyl-CoA" compartment="C_c"/>
		<species id="M_CE2434_m" name="trans,cis,cis-2,9,12-octadecatrienoyl-CoA" compartment="C_m"/>
		<species id="M_CE4855_r" name="all-cis-12,15,18,21-tetracosatetraenoyl-CoA" compartment="C_r"/>
		<species id="M_asp_L_c" name="L-aspartate(1-)" compartment="C_c"/>
		<species id="M_arachcoa_m" name="arachidyl coenzyme A" compartment="C_m"/>
		<species id="M_CE5049_c" name="one carbon unit" compartment="C_c"/>
		<species id="M_oaa_m" name="Oxaloacetate" compartment="C_m"/>
		<species id="M_phe_L_e" name="L-phenylalanine" compartment="C_e"/>
		<species id="M_n2m2masn_g" name="((N-acetyl-D-glucosaminyl)2-(alpha-D-mannosyl)2-beta-D-mannosyl-diacetylchitobiosyl)-L-asparagine (protein)" compartment="C_g"/>
		<species id="M_pi_r" name="hydrogenphosphate" compartment="C_r"/>
		<species id="M_ser_L_e" name="L-serine" compartment="C_e"/>
		<species id="M_HC02129_c" name="THF-hexaglutamate" compartment="C_c"/>
		<species id="M_docosdiac_r" name="docosanedioicacid" compartment="C_r"/>
		<species id="M_utp_c" name="UTP" compartment="C_c"/>
		<species id="M_HC10855_c" name="linoleic-Carnitine" compartment="C_c"/>
		<species id="M_adrncoa_m" name="adrenyl coenzyme A" compartment="C_m"/>
		<species id="M_octdececoa_c" name="octadecenoylcoa" compartment="C_c"/>
		<species id="M_pro_L_e" name="L-proline" compartment="C_e"/>
		<species id="M_glutcoa_c" name="glutaryl-CoA(5-)" compartment="C_c"/>
		<species id="M_eitetcoa_m" name="5,8,11,14-eicosatetraenoylcoa" compartment="C_m"/>
		<species id="M_omhpal_r" name="w-hydroxypalmiticacid" compartment="C_r"/>
		<species id="M_gdp_g" name="GDP(3-)" compartment="C_g"/>
		<species id="M_caro_c" name="beta-carotene" compartment="C_c"/>
		<species id="M_ksi_pre18_g" name="keratan sulfate I biosynthesis, precursor 18" compartment="C_g"/>
		<species id="M_3ohodcoa_x" name="3-oxooctadecanoyl-CoA(4-)" compartment="C_x"/>
		<species id="M_g1p_c" name="D-Glucose 1-phosphate" compartment="C_c"/>
		<species id="M_od2coa_n" name="trans-2-octadecenoyl-CoA(4-)" compartment="C_n"/>
		<species id="M_ksi_deg13_l" name="keratan sulfate I, degradation product 13" compartment="C_l"/>
		<species id="M_HC02099_c" name="(2E)-Octadecenoyl-ACP" compartment="C_c"/>
		<species id="M_dd2coa_x" name="trans-Dodec-2-enoyl-CoA" compartment="C_x"/>
		<species id="M_pe_hs_c" name="phosphatidylethanolamine" compartment="C_c"/>
		<species id="M_CE4834_r" name="3-oxo-tetracosa-9,12,15,18-all-cis-tetraenoyl-CoA" compartment="C_r"/>
		<species id="M_ksii_core4_pre6_g" name="keratan sulfate II biosynthesis, precursor 6" compartment="C_g"/>
		<species id="M_g1m8mpdol_U_r" name="alpha-D-Glucosyl-(alpha-D-mannosyl)8-beta-D-mannosyl-diacetylchitobiosyldiphosphodolichol, human uterine homolog" compartment="C_r"/>
		<species id="M_vacccoa_c" name="vaccenyl coenzyme A" compartment="C_c"/>
		<species id="M_c12dc_c" name="dodecanedioyl carnitine" compartment="C_c"/>
		<species id="M_CE5157_r" name="3(S)-hydroxy-cis-15-tetracosaenoyl-CoA" compartment="C_r"/>
		<species id="M_formcoa_x" name="formyl-CoA(4-)" compartment="C_x"/>
		<species id="M_CE5165_x" name="25(R)-trihydroxycoprostanoyl-CoA" compartment="C_x"/>
		<species id="M_camp_c" name="3',5'-cyclic AMP(1-)" compartment="C_c"/>
		<species id="M_3otdcoa_x" name="3-oxotetradecanoyl-CoA(4-)" compartment="C_x"/>
		<species id="M_carn_e" name="carnosine" compartment="C_e"/>
		<species id="M_tdcrn_c" name="myristoyl carnitine" compartment="C_c"/>
		<species id="M_ksii_core2_pre9_g" name="keratan sulfate II biosynthesis, precursor 9" compartment="C_g"/>
		<species id="M_13dpg_c" name="3-Phospho-D-glyceroyl phosphate" compartment="C_c"/>
		<species id="M_lnlncgcrn_c" name="gamma-linolenyl carnitine" compartment="C_c"/>
		<species id="M_m5masnC_g" name="(alpha-D-mannosyl)5-beta-D-mannosyl-diacetylchitobiosyl-L-asparagine (protein)" compartment="C_g"/>
		<species id="M_hexccoa_m" name="Hexacosanoyl-CoA (n-C26:0CoA)" compartment="C_m"/>
		<species id="M_3tetd7ecoa_c" name="3-hydroxy tetradecenoyl-7-coa" compartment="C_c"/>
		<species id="M_CE5114_r" name="trans-2-cis,cis,cis-8,11,14-eicosatetraenoyl-CoA" compartment="C_r"/>
		<species id="M_tmndnc_e" name="timnodonic acid C20:5, n-3" compartment="C_e"/>
		<species id="M_CE0692_x" name="3-oxolaur-cis-5-enoyl-CoA" compartment="C_x"/>
		<species id="M_lnlccrn_m" name="Linoleyl carnitine" compartment="C_m"/>
		<species id="M_accoa_g" name="acetyl-CoA(4-)" compartment="C_g"/>
		<species id="M_strdnccoa_m" name="stearidonyl coenzyme A" compartment="C_m"/>
		<species id="M_dolichol_U_c" name="Dolichol, human uterine homolog" compartment="C_c"/>
		<species id="M_odecoa_c" name="Octadecenoyl-CoA (n-C18:1CoA)" compartment="C_c"/>
		<species id="M_c8dc_e" name="suberyl carnitine" compartment="C_e"/>
		<species id="M_Rtotalcrn_m" name="R total carnitine" compartment="C_m"/>
		<species id="M_asp_L_e" name="L-aspartate(1-)" compartment="C_e"/>
		<species id="M_CE4838_x" name="trans-2-all-cis-6,9,12,15,18-tetracosahexaenoyl-CoA" compartment="C_x"/>
		<species id="M_val_L_e" name="L-valine" compartment="C_e"/>
		<species id="M_lac_D_e" name="(R)-lactate" compartment="C_e"/>
		<species id="M_CE2418_m" name="(3S)-3-hydroxy-cis,cis-palmito-7,10-dienoyl-CoA" compartment="C_m"/>
		<species id="M_h2o2_m" name="Hydrogen peroxide" compartment="C_m"/>
		<species id="M_c8dc_c" name="suberyl carnitine" compartment="C_c"/>
		<species id="M_ttdcea_c" name="tetradecenoate (n-C14:1)" compartment="C_c"/>
		<species id="M_HC02197_c" name="sulfoglycolithocholate(2-)" compartment="C_c"/>
		<species id="M_CE2257_c" name="tetracosanoyl-CoA(4-)" compartment="C_c"/>
		<species id="M_3tetd7ecoacrn_e" name="3-hydroxy tetradecenoyl-7-carnitine" compartment="C_e"/>
		<species id="M_duri_c" name="Deoxyuridine" compartment="C_c"/>
		<species id="M_ksii_core2_deg8_l" name="keratan sulfate II (core 2-linked), degradation product 8" compartment="C_l"/>
		<species id="M_HC02195_c" name="tauroursodeoxycholate" compartment="C_c"/>
		<species id="M_m7masnB_g" name="(alpha-D-mannosyl)7-beta-D-mannosyl-diacetylchitobiosyl-L-asparagine, isoform B (protein)" compartment="C_g"/>
		<species id="M_CE4795_m" name="2-trans-cis,cis,cis,cis-4,8,11,14-eicosapentaenoyl-CoA" compartment="C_m"/>
		<species id="M_sebacid_x" name="sebacicacid" compartment="C_x"/>
		<species id="M_gdp_m" name="GDP" compartment="C_m"/>
		<species id="M_10fthf7glu_m" name="10-formyltetrahydrofolate-[Glu](7)" compartment="C_m"/>
		<species id="M_pnto_R_e" name="pantothenate" compartment="C_e"/>
		<species id="M_dopa_c" name="dopaminium(1+)" compartment="C_c"/>
		<species id="M_c4dc_e" name="succinyl carnitine" compartment="C_e"/>
		<species id="M_CE0784_x" name="cis-myrist-7-enoyl-CoA" compartment="C_x"/>
		<species id="M_dudp_c" name="dUDP" compartment="C_c"/>
		<species id="M_ksi_pre10_g" name="keratan sulfate I biosynthesis, precursor 10" compartment="C_g"/>
		<species id="M_HC01592_c" name="Hexanoyl-ACP" compartment="C_c"/>
		<species id="M_dgtp_n" name="dGTP" compartment="C_n"/>
		<species id="M_CE4806_m" name="4(R),8-dimethyl-trans-2-nonenoyl-CoA" compartment="C_m"/>
		<species id="M_CE5126_x" name="(2R)-pristanoyl-CoA" compartment="C_x"/>
		<species id="M_CE5159_c" name="cis-15-tetracosenoyl-CoA" compartment="C_c"/>
		<species id="M_CE5154_c" name="trans,cis-2,13-docosadienoyl-CoA" compartment="C_c"/>
		<species id="M_CE0853_c" name="3-oxopalmitoleoyl-CoA" compartment="C_c"/>
		<species id="M_c51crn_e" name="tiglyl carnitine" compartment="C_e"/>
		<species id="M_cholate_e" name="Cholate" compartment="C_e"/>
		<species id="M_adrn_c" name="adrenic acid" compartment="C_c"/>
		<species id="M_h2o_n" name="water" compartment="C_n"/>
		<species id="M_pnto_R_c" name="pantothenate" compartment="C_c"/>
		<species id="M_ksii_core4_deg4_l" name="keratan sulfate II (core 4-linked), degradation product 4" compartment="C_l"/>
		<species id="M_CE0782_c" name="3-oxomyrist-7-enoyl-CoA" compartment="C_c"/>
		<species id="M_5thf_l" name="pentaglutamyl folate (THF)" compartment="C_l"/>
		<species id="M_hexdicoa_x" name="hexadecanedioylcoa" compartment="C_x"/>
		<species id="M_dolglcp_L_r" name="Dolichyl beta-D-glucosyl phosphate, human liver homolog" compartment="C_r"/>
		<species id="M_HC02196_c" name="glycoursodeoxycholate" compartment="C_c"/>
		<species id="M_cit_m" name="Citrate" compartment="C_m"/>
		<species id="M_imp_e" name="IMP(2-)" compartment="C_e"/>
		<species id="M_3ocddcoa_c" name="3-hydroxyoctadecadienoylcoa" compartment="C_c"/>
		<species id="M_formcoa_c" name="formyl-CoA(4-)" compartment="C_c"/>
		<species id="M_ksi_e" name="keratan sulfate I" compartment="C_e"/>
		<species id="M_atp_e" name="ATP(4-)" compartment="C_e"/>
		<species id="M_dctp_n" name="dCTP" compartment="C_n"/>
		<species id="M_phyt_e" name="phytanate" compartment="C_e"/>
		<species id="M_lnlc_c" name="linoleate" compartment="C_c"/>
		<species id="M_akg_x" name="2-oxoglutarate(2-)" compartment="C_x"/>
		<species id="M_ksi_pre16_g" name="keratan sulfate I biosynthesis, precursor 16" compartment="C_g"/>
		<species id="M_vacccrn_c" name="Vaccenyl carnitine" compartment="C_c"/>
		<species id="M_adp_m" name="ADP" compartment="C_m"/>
		<species id="M_CE2416_c" name="(2R,6S,10S)-pristanate" compartment="C_c"/>
		<species id="M_hexc_e" name="cerotate" compartment="C_e"/>
		<species id="M_dgtp_c" name="dGTP" compartment="C_c"/>
		<species id="M_CE2597_x" name="3(S)-3-hydroxydodecen-(5Z)-oyl-CoA" compartment="C_x"/>
		<species id="M_dolp_U_r" name="dolichyl phosphate(2-)" compartment="C_r"/>
		<species id="M_ksii_core2_e" name="keratan sulfate II (core 2-linked)" compartment="C_e"/>
		<species id="M_acac_c" name="acetoacetate" compartment="C_c"/>
		<species id="M_2octdectecoa_x" name="2,6,9,12-octadecatetraenoylcoa" compartment="C_x"/>
		<species id="M_3octdectecoa_m" name="3,6,9,12-octadecatetraenoylcoa" compartment="C_m"/>
		<species id="M_glu_L_c" name="L-glutamate(1-)" compartment="C_c"/>
		<species id="M_hdd2coa_r" name="(E)-hexadec-2-enoyl-CoA(4-)" compartment="C_r"/>
		<species id="M_oaa_c" name="Oxaloacetate" compartment="C_c"/>
		<species id="M_pro_D_e" name="D-proline" compartment="C_e"/>
		<species id="M_ksi_pre24_g" name="keratan sulfate I biosynthesis, precursor 24" compartment="C_g"/>
		<species id="M_5pmev_x" name="(R)-5-phosphonatomevalonate(3-)" compartment="C_x"/>
		<species id="M_lipoate_c" name="lipoic acid" compartment="C_c"/>
		<species id="M_cmp_e" name="CMP(2-)" compartment="C_e"/>
		<species id="M_stcoa_r" name="stearoyl-CoA(4-)" compartment="C_r"/>
		<species id="M_CE2321_c" name="cholesta-5,7,24-trien-3beta-ol" compartment="C_c"/>
		<species id="M_ddcacoa_x" name="Dodecanoyl-CoA (n-C12:0CoA)" compartment="C_x"/>
		<species id="M_hexdicoa_r" name="hexadecanedioylcoa" compartment="C_r"/>
		<species id="M_gthrd_c" name="Reduced glutathione" compartment="C_c"/>
		<species id="M_nadp_r" name="Nicotinamide adenine dinucleotide phosphate" compartment="C_r"/>
		<species id="M_tchola_c" name="taurocholic acid" compartment="C_c"/>
		<species id="M_prostgh2_c" name="prostaglandin H2(1-)" compartment="C_c"/>
		<species id="M_glyleu_c" name="Glycylleucine" compartment="C_c"/>
		<species id="M_CE4803_m" name="3-oxo-4(R),8-dimethyl-nonanoyl-CoA" compartment="C_m"/>
		<species id="M_dcyt_m" name="2'-deoxycytidine" compartment="C_m"/>
		<species id="M_cit_e" name="citrate(3-)" compartment="C_e"/>
		<species id="M_CE4855_c" name="all-cis-12,15,18,21-tetracosatetraenoyl-CoA" compartment="C_c"/>
		<species id="M_CE2313_c" name="4,4-dimethylcholesta-8(9),14-dien-3beta-ol" compartment="C_c"/>
		<species id="M_3octdec2crn_e" name="3-hydroxyoctadecadienoylcarnitine" compartment="C_e"/>
		<species id="M_phyt2ohcoa_x" name="2-hydroxyphytanoyl-CoA(4-)" compartment="C_x"/>
		<species id="M_c8dc_x" name="suberyl carnitine" compartment="C_x"/>
		<species id="M_mev_R_r" name="(R)-mevalonate" compartment="C_r"/>
		<species id="M_dag_hs_c" name="diglyceride" compartment="C_c"/>
		<species id="M_HC01326_c" name="(R)-3-Hydroxypalmitoyl-ACP" compartment="C_c"/>
		<species id="M_tetpent3crn_m" name="tetracosapentaenoyl carnitine" compartment="C_m"/>
		<species id="M_glc_D_c" name="D-glucose" compartment="C_c"/>
		<species id="M_itp_n" name="ITP(3-)" compartment="C_n"/>
		<species id="M_CE5161_c" name="3(S)-hydroxy-cis-9-octadecenoyl-CoA" compartment="C_c"/>
		<species id="M_datp_c" name="dATP" compartment="C_c"/>
		<species id="M_tetde5coa_x" name="5-tetradecenoylcoa" compartment="C_x"/>
		<species id="M_caro_e" name="beta-carotene" compartment="C_e"/>
		<species id="M_cmp_m" name="CMP(2-)" compartment="C_m"/>
		<species id="M_dolichol_L_r" name="Dolichol, human liver homolog" compartment="C_r"/>
		<species id="M_3ohdcoa_m" name="3-oxopalmitoyl-CoA(4-)" compartment="C_m"/>
		<species id="M_CE5165_m" name="25(R)-trihydroxycoprostanoyl-CoA" compartment="C_m"/>
		<species id="M_dag_hs_e" name="diglyceride" compartment="C_e"/>
		<species id="M_adprib_m" name="D-ribofuranos-5-yl-ADP(2-)" compartment="C_m"/>
		<species id="M_HC01406_m" name="3-oxooctanoyl-CoA(4-)" compartment="C_m"/>
		<species id="M_ksi_l" name="keratan sulfate I" compartment="C_l"/>
		<species id="M_thm_e" name="Thiamin" compartment="C_e"/>
		<species id="M_h2o2_c" name="Hydrogen peroxide" compartment="C_c"/>
		<species id="M_leuktrD4_c" name="leukotriene D4(1-)" compartment="C_c"/>
		<species id="M_HC02200_e" name="S-glutathionyl-2-4-dinitrobenzene" compartment="C_e"/>
		<species id="M_frdp_r" name="Farnesyl diphosphate" compartment="C_r"/>
		<species id="M_CE5122_c" name="3(S)-phytanoyl-CoA" compartment="C_c"/>
		<species id="M_xan_c" name="Xanthine" compartment="C_c"/>
		<species id="M_ump_g" name="UMP(2-)" compartment="C_g"/>
		<species id="M_c12dc_e" name="dodecanedioyl carnitine" compartment="C_e"/>
		<species id="M_xolest_hs_c" name="cholesterol ester" compartment="C_c"/>
		<species id="M_cmp_g" name="CMP(2-)" compartment="C_g"/>
		<species id="M_CE2442_x" name="3Z,7Z,10Z-hexadecatrienoyl-CoA" compartment="C_x"/>
		<species id="M_docoscoa_x" name="docosanoylcoa" compartment="C_x"/>
		<species id="M_chsterol_r" name="cholesterol" compartment="C_r"/>
		<species id="M_crvnc_e" name="cervonic acid, C22:6 n-3" compartment="C_e"/>
		<species id="M_ei11ecoa_x" name="11-eicosenoylcoa" compartment="C_x"/>
		<species id="M_CE4847_r" name="cis,cis,cis-10,13,16-docosatrienoyl-CoA" compartment="C_r"/>
		<species id="M_CE4851_c" name="3-oxo-tetracosa-12,15,18,21-all-cis-tetraenoyl-CoA" compartment="C_c"/>
		<species id="M_ddeccrn_c" name="lauroyl carnitine" compartment="C_c"/>
		<species id="M_dmhptcrn_m" name="2,6 dimethylheptanoyl carnitine" compartment="C_m"/>
		<species id="M_dcdp_n" name="dCDP(3-)" compartment="C_n"/>
		<species id="M_o2_m" name="O2" compartment="C_m"/>
		<species id="M_m4mpdol_L_c" name="(alpha-D-Mannosyl)4-beta-D-mannosyl-diacetylchitobiosyldiphosphodolichol, human liver homolog" compartment="C_c"/>
		<species id="M_ksii_core2_pre7_g" name="keratan sulfate II biosynthesis, precursor 7" compartment="C_g"/>
		<species id="M_ksi_pre28_g" name="keratan sulfate I biosynthesis, precursor 28" compartment="C_g"/>
		<species id="M_cys_L_e" name="L-cysteine" compartment="C_e"/>
		<species id="M_tmndnccoa_c" name="timnodonyl coenzyme A" compartment="C_c"/>
		<species id="M_ahandrostanglc_c" name="3alpha-hydroxy-5beta-androstan-17-one 3-glucosiduronic acid" compartment="C_c"/>
		<species id="M_ksi_deg3_l" name="keratan sulfate I, degradation product 3" compartment="C_l"/>
		<species id="M_10fthf5glu_e" name="10-formyltetrahydrofolate-[Glu](5)" compartment="C_e"/>
		<species id="M_doldp_L_r" name="Dolichol diphosphate, human liver homolog" compartment="C_r"/>
		<species id="M_hxcoa_m" name="Hexanoyl-CoA (n-C6:0CoA)" compartment="C_m"/>
		<species id="M_hexdectecoa_x" name="2,4,7,10-hexadecatetraenoylcoa" compartment="C_x"/>
		<species id="M_CE4835_r" name="2E,7Z,10Z,13Z,16Z-docosapentaenoyl-CoA" compartment="C_r"/>
		<species id="M_didp_m" name="2'-deoxyinosine-5'-diphosphate(3-)" compartment="C_m"/>
		<species id="M_c12dccoa_x" name="dodecanedioylcoa" compartment="C_x"/>
		<species id="M_pmtcoa_l" name="palmitoyl-CoA(4-)" compartment="C_l"/>
		<species id="M_ala_D_c" name="D-alanine" compartment="C_c"/>
		<species id="M_ile_L_e" name="L-isoleucine" compartment="C_e"/>
		<species id="M_44mctr_r" name="4,4-dimethyl-5alpha-cholesta-8,14,24-trien-3beta-ol" compartment="C_r"/>
		<species id="M_arg_L_c" name="L-argininium(1+)" compartment="C_c"/>
		<species id="M_dgdp_n" name="dGDP(2-)" compartment="C_n"/>
		<species id="M_udpacgal_l" name="UDP-N-acetyl-D-galactosamine(2-)" compartment="C_l"/>
		<species id="M_HC02150_c" name="O-Butanoylcarnitine" compartment="C_c"/>
		<species id="M_ksi_pre32_g" name="keratan sulfate I biosynthesis, precursor 32" compartment="C_g"/>
		<species id="M_CE4822_c" name="docosa-7,10,13,16,19-all-cis-pentaenoyl-CoA" compartment="C_c"/>
		<species id="M_tetpent3coa_m" name="tetracosapentaenoyl coenzyme A, n-3" compartment="C_m"/>
		<species id="M_mag_hs_e" name="monoacylglycerol 2" compartment="C_e"/>
		<species id="M_arachd_c" name="arachidonate" compartment="C_c"/>
		<species id="M_gdp_c" name="GDP" compartment="C_c"/>
		<species id="M_progly_c" name="L-Prolinylglycine" compartment="C_c"/>
		<species id="M_tyr_L_c" name="L-tyrosine" compartment="C_c"/>
		<species id="M_tchola_e" name="taurocholic acid" compartment="C_e"/>
		<species id="M_lnlc_m" name="linoleate" compartment="C_m"/>
		<species id="M_hxcoa_x" name="Hexanoyl-CoA (n-C6:0CoA)" compartment="C_x"/>
		<species id="M_C05279_x" name="trans,cis-Lauro-2,6-dienoyl-CoA" compartment="C_x"/>
		<species id="M_lnlc_e" name="linoleate" compartment="C_e"/>
		<species id="M_3hddcoa_c" name="(S)-3-Hydroxydodecanoyl-CoA" compartment="C_c"/>
		<species id="M_3bcrn_e" name="3-hydroxy butyryl carnitine" compartment="C_e"/>
		<species id="M_glypro_c" name="Glycylproline" compartment="C_c"/>
		<species id="M_CE5943_x" name="3(R)-hydroxy-(2S,6R,10)-trimethyl-hendecanoyl-CoA" compartment="C_x"/>
		<species id="M_CE2420_x" name="(3S)-3-hydroxydodec-cis-6-enoyl-CoA" compartment="C_x"/>
		<species id="M_uri_e" name="Uridine" compartment="C_e"/>
		<species id="M_CE4800_m" name="3(S)-hydroxy-2(S),6-dimethyl-heptanoyl-CoA" compartment="C_m"/>
		<species id="M_ksi_pre2_g" name="keratan sulfate I biosynthesis, precursor 2" compartment="C_g"/>
		<species id="M_thymd_c" name="Thymidine" compartment="C_c"/>
		<species id="M_3ocddcoa_m" name="3-hydroxyoctadecadienoylcoa" compartment="C_m"/>
		<species id="M_CE4839_r" name="6,9,12,15,18-all-cis-tetracosapentaenoate" compartment="C_r"/>
		<species id="M_3hexdtricoa_x" name="3,7,10-hexadecatrienoylcoa" compartment="C_x"/>
		<species id="M_3ohodcoa_l" name="3-oxooctadecanoyl-CoA(4-)" compartment="C_l"/>
		<species id="M_HC01403_m" name="(S)-3-hydroxydecanoyl-CoA(4-)" compartment="C_m"/>
		<species id="M_3tetd7ecoacrn_c" name="3-hydroxy tetradecenoyl-7-carnitine" compartment="C_c"/>
		<species id="M_duri_m" name="2'-deoxyuridine" compartment="C_m"/>
		<species id="M_bildglcur_r" name="bis(beta-glucosyluronate)bilirubin" compartment="C_r"/>
		<species id="M_CE2439_x" name="3-oxo-6Z,9Z,12Z-octadecatrienoyl-CoA" compartment="C_x"/>
		<species id="M_gal_e" name="D-Galactose" compartment="C_e"/>
		<species id="M_HC02207_e" name="prostaglandin-c2" compartment="C_e"/>
		<species id="M_btcoa_m" name="Butanoyl-CoA" compartment="C_m"/>
		<species id="M_co2_x" name="carbon dioxide" compartment="C_x"/>
		<species id="M_clpnd_e" name="clupanodonic acid" compartment="C_e"/>
		<species id="M_HC01007_m" name="L-Octanoylcarnitine" compartment="C_m"/>
		<species id="M_crn_m" name="L-Carnitine" compartment="C_m"/>
		<species id="M_m6masnC_g" name="(alpha-D-mannosyl)6-beta-D-mannosyl-diacetylchitobiosyl-L-asparagine (protein)" compartment="C_g"/>
		<species id="M_CE5939_x" name="3-oxo-(4R,8R,12R)-trimethyl-tridecanoyl-CoA" compartment="C_x"/>
		<species id="M_CE5121_c" name="trans-3-decenoyl-CoA" compartment="C_c"/>
		<species id="M_CE4807_m" name="4-methyl-trans-2-pentenoyl-CoA" compartment="C_m"/>
		<species id="M_c226coa_x" name="cervonyl coenzyme A" compartment="C_x"/>
		<species id="M_ksi_deg31_l" name="keratan sulfate I, degradation product 31" compartment="C_l"/>
		<species id="M_lnlnca_e" name="alpha-linolenate" compartment="C_e"/>
		<species id="M_7thf_m" name="heptaglutamyl folate (THF)" compartment="C_m"/>
		<species id="M_3ohdcoa_x" name="3-oxopalmitoyl-CoA(4-)" compartment="C_x"/>
		<species id="M_arachdcrn_x" name="C20:4 carnitine" compartment="C_x"/>
		<species id="M_co2_r" name="CO2" compartment="C_r"/>
		<species id="M_CE5312_m" name="6(R)-hydroxy-tetradeca-2E,8Z-dienoate" compartment="C_m"/>
		<species id="M_tettet6coa_x" name="tetracosatetraenoyl coenzyme A" compartment="C_x"/>
		<species id="M_coa_r" name="Coenzyme A" compartment="C_r"/>
		<species id="M_3hexdtetcoa_m" name="3,7,10,13-hexadecatetraenoylcoa" compartment="C_m"/>
		<species id="M_malcoa_x" name="malonyl-CoA(4-)" compartment="C_x"/>
		<species id="M_CE2254_n" name="docosanoyl-CoA" compartment="C_n"/>
		<species id="M_fad_m" name="Flavin adenine dinucleotide oxidized" compartment="C_m"/>
		<species id="M_dmhptcoa_m" name="2,6 dimethylheptanoyl-CoA" compartment="C_m"/>
		<species id="M_HC01596_c" name="3-Oxodecanoyl-ACP" compartment="C_c"/>
		<species id="M_3deccrn_c" name="3-hydroxydecanoylcarnitine" compartment="C_c"/>
		<species id="M_CE0785_x" name="cis,cis-myristo-5,8-dienoyl-CoA" compartment="C_x"/>
		<species id="M_tetdecdicoa_x" name="5,8-tetradecadienoylcoa" compartment="C_x"/>
		<species id="M_Rtotalcoa_m" name="R total Coenzyme A" compartment="C_m"/>
		<species id="M_CE4813_c" name="eicosa-5,8,11,14,17-all-cis-pentaenoyl-CoA" compartment="C_c"/>
		<species id="M_HC02198_c" name="2-[(4R)-4-[(1S,2S,5R,7R,10R,11S,14R,15R)-2,15-dimethyl-5-(sulfonatooxy)tetracyclo[8.7.0.0^{2,7}.0^{11,15}]heptadecan-14-yl]pentanamido]ethane-1-sulfonate" compartment="C_c"/>
		<species id="M_so4_e" name="sulfate" compartment="C_e"/>
		<species id="M_ac_c" name="acetate" compartment="C_c"/>
		<species id="M_CE5310_m" name="4(R)-hydroxy-dodec-6Z-enoate" compartment="C_m"/>
		<species id="M_acald_c" name="acetaldehyde" compartment="C_c"/>
		<species id="M_hexdiac_c" name="hexadecanediocacid" compartment="C_c"/>
		<species id="M_3ivcoa_c" name="3-hydroxyisovalerylcoa" compartment="C_c"/>
		<species id="M_vacc_e" name="trans-vaccenate" compartment="C_e"/>
		<species id="M_dolglcp_U_r" name="Dolichyl beta-D-glucosyl phosphate, human uterine homolog" compartment="C_r"/>
		<species id="M_succ_e" name="succinate(2-)" compartment="C_e"/>
		<species id="M_2octpencoa_m" name="2,6,9,12,15-octadecapentenoylcoa" compartment="C_m"/>
		<species id="M_ivcoa_c" name="Isovaleryl-CoA" compartment="C_c"/>
		<species id="M_n2m2nmasn_e" name="N-Acetyl-beta-D-glucosaminyl-1,2-alpha-D-mannosyl-1,3-(N-acetyl-beta-D-glucosaminyl-1,2-alpha-D-mannosyl-1,6)-(N-acetyl-beta-D-glucosaminyl-1,4)-beta-D-mannosyl-1,4-N-acetyl-beta-D-glucosaminyl-R" compartment="C_e"/>
		<species id="M_3octpencoa_m" name="3,6,9,12,15-octadecapentenoylcoa" compartment="C_m"/>
		<species id="M_3htdcoa_c" name="(S)-3-Hydroxytetradecanoyl-CoA" compartment="C_c"/>
		<species id="M_ttccoa_x" name="tetracosanoyl-CoA(4-)" compartment="C_x"/>
		<species id="M_pchol_hs_e" name="Phosphatidylcholine" compartment="C_e"/>
		<species id="M_dlnlcgcoa_c" name="dihomo-gamma-linolenyl coenzyme A" compartment="C_c"/>
		<species id="M_HC02214_e" name="prostaglandin-f1alpha" compartment="C_e"/>
		<species id="M_retfa_c" name="fatty acid retinol" compartment="C_c"/>
		<species id="M_ppi_m" name="Diphosphate" compartment="C_m"/>
		<species id="M_6thf_m" name="hexaglutamyl folate  (THF)" compartment="C_m"/>
		<species id="M_doco13ecoa_c" name="13-docosenoylcoa" compartment="C_c"/>
		<species id="M_hepcoa_m" name="heptanoylcoa" compartment="C_m"/>
		<species id="M_co2_e" name="CO2" compartment="C_e"/>
		<species id="M_docohexcoa_x" name="2,4,7,10,13,16-docosahexenoylcoa" compartment="C_x"/>
		<species id="M_hpdca_e" name="margarate" compartment="C_e"/>
		<species id="M_HC01118_r" name="presqualene diphosphate(3-)" compartment="C_r"/>
		<species id="M_h_g" name="proton" compartment="C_g"/>
		<species id="M_lnlc_x" name="linoleate" compartment="C_x"/>
		<species id="M_CE5320_m" name="3-oxo-6(S)-hydroxy-tetradec-8Z-enoate" compartment="C_m"/>
		<species id="M_dhf_l" name="dihydrofolate(2-)" compartment="C_l"/>
		<species id="M_cmp_c" name="CMP" compartment="C_c"/>
		<species id="M_cmpacna_g" name="CMP-N-acetyl-beta-neuraminate(2-)" compartment="C_g"/>
		<species id="M_hx2coa_m" name="trans-Hex-2-enoyl-CoA" compartment="C_m"/>
		<species id="M_lnlncg_r" name="gamma-linolenate" compartment="C_r"/>
		<species id="M_dctp_m" name="dCTP" compartment="C_m"/>
		<species id="M_man_r" name="D-mannose" compartment="C_r"/>
		<species id="M_hxcoa_c" name="Hexanoyl-CoA (n-C6:0CoA)" compartment="C_c"/>
		<species id="M_crn_e" name="L-Carnitine" compartment="C_e"/>
		<species id="M_co2_n" name="carbon dioxide" compartment="C_n"/>
		<species id="M_Rtotal3_e" name="R total 3 position" compartment="C_e"/>
		<species id="M_Tn_antigen_l" name="Tn antigen" compartment="C_l"/>
		<species id="M_3ttetddcoacrn_c" name="3-hydroxy trans5,8tetradecadienoyl carnitine" compartment="C_c"/>
		<species id="M_amp_c" name="AMP" compartment="C_c"/>
		<species id="M_CE4794_x" name="cis-6-dodecenoyl-CoA" compartment="C_x"/>
		<species id="M_tettet6crn_m" name="Tetracosatetraenoyl carnitine" compartment="C_m"/>
		<species id="M_strdnc_r" name="stearidonic acid C18:4, n-3" compartment="C_r"/>
		<species id="M_m6mpdol_L_r" name="(alpha-D-Mannosyl)6-beta-D-mannosyl-diacetylchitobiosyldiphosphodolichol, human liver homolog" compartment="C_r"/>
		<species id="M_estriolglc_c" name="16-Glucuronide-estriol" compartment="C_c"/>
		<species id="M_ala_L_e" name="L-alanine" compartment="C_e"/>
		<species id="M_m7masnC_g" name="(alpha-D-mannosyl)7-beta-D-mannosyl-diacetylchitobiosyl-L-asparagine, isoform C (protein)" compartment="C_g"/>
		<species id="M_od2coa_m" name="trans-2-octadecenoyl-CoA(4-)" compartment="C_m"/>
		<species id="M_ksi_deg9_l" name="keratan sulfate I, degradation product 9" compartment="C_l"/>
		<species id="M_ksi_pre34_g" name="keratan sulfate I biosynthesis, precursor 34" compartment="C_g"/>
		<species id="M_retinal_c" name="retinal" compartment="C_c"/>
		<species id="M_leuktrD4_e" name="leukotriene D4(1-)" compartment="C_e"/>
		<species id="M_HC01397_m" name="(S)-3-hydroxypalmitoyl-CoA(4-)" compartment="C_m"/>
		<species id="M_ksi_deg11_l" name="keratan sulfate I, degradation product 11" compartment="C_l"/>
		<species id="M_fn2m2masn_g" name="N4-{N-Acetyl-beta-D-glucosaminyl-(1,2)-alpha-D-mannosyl-(1,3)-[N-acetyl-beta-D-glucosaminyl-(1,2)-alpha-D-mannosyl-(1,6)]-beta-D-mannosyl-(1,4)-N-acetyl-beta-D-glucosaminyl-(1,4)-[alpha-L-fucosyl-(1,6)]-N-acetyl-beta-D-glucosaminyl}asparagine" compartment="C_g"/>
		<species id="M_fum_c" name="Fumarate" compartment="C_c"/>
		<species id="M_estradiolglc_e" name="17beta-estradiol 3-glucosiduronic acid" compartment="C_e"/>
		<species id="M_HC10855_x" name="linoleic-Carnitine" compartment="C_x"/>
		<species id="M_dece4coa_m" name="4-decenoylcoa" compartment="C_m"/>
		<species id="M_oxa_c" name="oxalate(2-)" compartment="C_c"/>
		<species id="M_CE5161_r" name="3(S)-hydroxy-cis-9-octadecenoyl-CoA" compartment="C_r"/>
		<species id="M_imp_c" name="IMP" compartment="C_c"/>
		<species id="M_ser_L_c" name="L-serine" compartment="C_c"/>
		<species id="M_thf_c" name="5,6,7,8-Tetrahydrofolate" compartment="C_c"/>
		<species id="M_octdececoa_m" name="octadecenoylcoa" compartment="C_m"/>
		<species id="M_CE4805_x" name="4(R),8-dimethyl-nonanoyl-CoA" compartment="C_x"/>
		<species id="M_ksi_deg38_l" name="keratan sulfate I, degradation product 38" compartment="C_l"/>
		<species id="M_5fthf_m" name="5-formyltetrahydrofolate(2-)" compartment="C_m"/>
		<species id="M_hdca_e" name="Hexadecanoate (n-C16:0)" compartment="C_e"/>
		<species id="M_ksi_pre19_g" name="keratan sulfate I biosynthesis, precursor 19" compartment="C_g"/>
		<species id="M_odecoa_r" name="oleoyl-CoA(4-)" compartment="C_r"/>
		<species id="M_gchola_e" name="glycocholate" compartment="C_e"/>
		<species id="M_etfrd_m" name="Electron transfer flavoprotein reduced" compartment="C_m"/>
		<species id="M_tettet6coa_c" name="tetracosatetraenoyl coenzyme A" compartment="C_c"/>
		<species id="M_lnlncacoa_m" name="alpha-Linolenoyl-CoA" compartment="C_m"/>
		<species id="M_didp_n" name="2'-deoxyinosine-5'-diphosphate(3-)" compartment="C_n"/>
		<species id="M_CE0782_x" name="3-oxomyrist-7-enoyl-CoA" compartment="C_x"/>
		<species id="M_gchola_c" name="glycocholic acid" compartment="C_c"/>
		<species id="M_sql_r" name="squalene" compartment="C_r"/>
		<species id="M_dmhptcoa_c" name="2,6 dimethylheptanoyl-CoA" compartment="C_c"/>
		<species id="M_mpdol_L_c" name="beta-D-Mannosyldiacetylchitobiosyldiphosphodolichol, human liver homolog" compartment="C_c"/>
		<species id="M_dmhptcrn_c" name="2,6 dimethylheptanoyl carnitine" compartment="C_c"/>
		<species id="M_ocdcea_r" name="octadecenoate (n-C18:1)" compartment="C_r"/>
		<species id="M_lnlncacrn_c" name="alpha-linolenyl carnitine" compartment="C_c"/>
		<species id="M_mal_L_x" name="(S)-malate(2-)" compartment="C_x"/>
		<species id="M_srtn_c" name="serotonin(1+)" compartment="C_c"/>
		<species id="M_CE4793_c" name="3-oxo-dihomo-gama-linolenoyl-CoA" compartment="C_c"/>
		<species id="M_nad_x" name="Nicotinamide adenine dinucleotide" compartment="C_x"/>
		<species id="M_CE5160_r" name="3-oxo-cis-9-octadecenoyl-CoA" compartment="C_r"/>
		<species id="M_CE4796_m" name="3-oxo-(2S)-methylisocapryloyl-CoA" compartment="C_m"/>
		<species id="M_HC01595_c" name="Octanoyl-ACP" compartment="C_c"/>
		<species id="M_tetdec2crn_e" name="tetradecadienoyl carnitine" compartment="C_e"/>
		<species id="M_trp_L_c" name="L-tryptophan" compartment="C_c"/>
		<species id="M_CE4816_c" name="2-trans-9,12,15,18,21-all-cis-tetracosahexaenoyl-CoA" compartment="C_c"/>
		<species id="M_hexdectecoa_m" name="2,4,7,10-hexadecatetraenoylcoa" compartment="C_m"/>
		<species id="M_CE5934_x" name="3(R)-hydroxy-pristanoyl-CoA" compartment="C_x"/>
		<species id="M_dedol_L_c" name="Dehydrodolichol, human liver homolog" compartment="C_c"/>
		<species id="M_occoa_c" name="Octanoyl-CoA (n-C8:0CoA)" compartment="C_c"/>
		<species id="M_lnlccoa_x" name="linoleic coenzyme A" compartment="C_x"/>
		<species id="M_tetpent6crn_c" name="tetracosapentaenoyl carnitine" compartment="C_c"/>
		<species id="M_gmp_c" name="GMP" compartment="C_c"/>
		<species id="M_HC01407_m" name="(S)-3-hydroxyhexanoyl-CoA(4-)" compartment="C_m"/>
		<species id="M_CE5144_c" name="3-oxo-11-cis-eicosenoyl-CoA" compartment="C_c"/>
		<species id="M_5thf_e" name="pentaglutamyl folate (THF)" compartment="C_e"/>
		<species id="M_malACP_c" name="Malonyl-[acyl-carrier protein]" compartment="C_c"/>
		<species id="M_alaala_c" name="D-Alanyl-D-alanine" compartment="C_c"/>
		<species id="M_ksii_core4_deg1_l" name="keratan sulfate II (core 4-linked), degradation product 1" compartment="C_l"/>
		<species id="M_g3p_c" name="Glyceraldehyde 3-phosphate" compartment="C_c"/>
		<species id="M_10fthf5glu_l" name="10-formyltetrahydrofolate-[Glu](5)" compartment="C_l"/>
		<species id="M_HC10856_m" name="trans,cis-octadeca-2,9-dienoyl-CoA" compartment="C_m"/>
		<species id="M_3thexddcoa_m" name="3-hydroxy trans7,10-hexadecadienoylcoa" compartment="C_m"/>
		<species id="M_srtn_e" name="serotonin(1+)" compartment="C_e"/>
		<species id="M_c6dc_c" name="adipoyl carnitine" compartment="C_c"/>
		<species id="M_g2m8mpdol_L_r" name="(alpha-D-Glucosyl)2-(alpha-D-mannosyl)8-beta-D-mannosyl-diacetylchitobiosyldiphosphodolichol, human liver homolog" compartment="C_r"/>
		<species id="M_2hb_e" name="2-Hydroxybutyrate" compartment="C_e"/>
		<species id="M_gal_l" name="D-galactose" compartment="C_l"/>
		<species id="M_ppa_e" name="propionate" compartment="C_e"/>
		<species id="M_leuktrE4_c" name="leukotriene E4(1-)" compartment="C_c"/>
		<species id="M_HC02172_e" name="Zinc" compartment="C_e"/>
		<species id="M_HC01587_c" name="Acetoacetyl-ACP" compartment="C_c"/>
		<species id="M_c101crn_c" name="decenoyl carnitine" compartment="C_c"/>
		<species id="M_CE5317_m" name="3(S),6(S)-dihydroxy-tetradec-8Z-enoate" compartment="C_m"/>
		<species id="M_dmnoncoa_c" name="4,8 dimethylnonanoyl-CoA" compartment="C_c"/>
		<species id="M_CE5940_x" name="3(R)-hydroxy-(4R,8R,12R)-trimethyl-tridecanoyl-CoA" compartment="C_x"/>
		<species id="M_dcdp_m" name="dCDP(3-)" compartment="C_m"/>
		<species id="M_dcmp_n" name="dCMP(2-)" compartment="C_n"/>
		<species id="M_g2m8mpdol_U_r" name="(alpha-D-Glucosyl)2-(alpha-D-mannosyl)8-beta-D-mannosyl-diacetylchitobiosyldiphosphodolichol, human uterine homolog" compartment="C_r"/>
		<species id="M_c6dc_x" name="adipoyl carnitine" compartment="C_x"/>
		<species id="M_tdchola_e" name="taurochenodeoxycholic acid" compartment="C_e"/>
		<species id="M_lys_L_e" name="L-lysinium(1+)" compartment="C_e"/>
		<species id="M_g1m7masnB_g" name="glucosyl-(alpha-D-mannosyl)7-beta-D-mannosyl-diacetylchitobiosyl-L-asparagine, isoform B (protein)" compartment="C_g"/>
		<species id="M_c4crn_c" name="butyryl carnitine" compartment="C_c"/>
		<species id="M_udp_e" name="UDP(3-)" compartment="C_e"/>
		<species id="M_dolichol_U_r" name="Dolichol, human uterine homolog" compartment="C_r"/>
		<species id="M_44mctr_c" name="4,4-dimethyl-5alpha-cholesta-8,14,24-trien-3beta-ol" compartment="C_c"/>
		<species id="M_44mzym_r" name="14-demethyllanosterol" compartment="C_r"/>
		<species id="M_HC02202_c" name="prostaglandin A1(1-)" compartment="C_c"/>
		<species id="M_tetd7ecoa_m" name="7-tetradecenoylcoa" compartment="C_m"/>
		<species id="M_lnlncgcoa_x" name="gamma-linolenoyl-CoA(4-)" compartment="C_x"/>
		<species id="M_trdox_c" name="Oxidized thioredoxin" compartment="C_c"/>
		<species id="M_h2o_c" name="H2O" compartment="C_c"/>
		<species id="M_h2o_r" name="H2O" compartment="C_r"/>
		<species id="M_dlnlcg_e" name="all-cis-icosa-8,11,14-trienoate" compartment="C_e"/>
		<species id="M_tethex3coa_x" name="tetracosahexaenoyl coenzyme A" compartment="C_x"/>
		<species id="M_m6masnB2_g" name="(alpha-D-mannosyl)6-beta-D-mannosyl-diacetylchitobiosyl-L-asparagine (protein)" compartment="C_g"/>
		<species id="M_CE4815_r" name="stearidonoyl-CoA" compartment="C_r"/>
		<species id="M_dhf_m" name="dihydrofolate(2-)" compartment="C_m"/>
		<species id="M_hista_e" name="histamium" compartment="C_e"/>
		<species id="M_CE0849_x" name="cis,cis-palmito-7,10-dienoyl-CoA" compartment="C_x"/>
		<species id="M_m7mpdol_U_r" name="(alpha-D-Mannosyl)7-beta-D-mannosyl-diacetylchitobiosyldiphosphodolichol, human uterine homolog" compartment="C_r"/>
		<species id="M_n2m2nmasn_g" name="N-Acetyl-beta-D-glucosaminyl-1,2-alpha-D-mannosyl-1,3-(N-acetyl-beta-D-glucosaminyl-1,2-alpha-D-mannosyl-1,6)-(N-acetyl-beta-D-glucosaminyl-1,4)-beta-D-mannosyl-1,4-N-acetyl-beta-D-glucosaminyl-R" compartment="C_g"/>
		<species id="M_HC01335_c" name="10fthf5glu[c]" compartment="C_c"/>
		<species id="M_lnlncgcoa_m" name="gamma-linolenoyl-CoA(4-)" compartment="C_m"/>
		<species id="M_dcsptn1coa_c" name="docosa-4,7,10,13,16-pentaenoyl coenzyme A" compartment="C_c"/>
		<species id="M_glyc_c" name="Glycerol" compartment="C_c"/>
		<species id="M_c16dc_e" name="Hexadecanedioic acid mono-L-carnitine ester" compartment="C_e"/>
		<species id="M_adp_n" name="ADP(3-)" compartment="C_n"/>
		<species id="M_odecrn_c" name="octadecenoyl carnitine" compartment="C_c"/>
		<species id="M_c226crn_c" name="cervonyl carnitine" compartment="C_c"/>
		<species id="M_Lcystin_c" name="L-cystine" compartment="C_c"/>
		<species id="M_udpg_c" name="UDPglucose" compartment="C_c"/>
		<species id="M_datp_m" name="dATP" compartment="C_m"/>
		<species id="M_10fthf6glu_m" name="10-formyltetrahydrofolate-[Glu](6)" compartment="C_m"/>
		<species id="M_ksii_core2_deg2_l" name="keratan sulfate II (core 2-linked), degradation product 2" compartment="C_l"/>
		<species id="M_2hexdtetcoa_m" name="2,7,10,13-hexadecatetraenoylcoa" compartment="C_m"/>
		<species id="M_n5m2masn_g" name="((N-acetyl-D-glucosaminyl)5-(alpha-D-mannosyl)2-beta-D-mannosyl-diacetylchitobiosyl)-L-asparagine (protein)" compartment="C_g"/>
		<species id="M_CE5168_c" name="24(R),25(R)-varanoyl-CoA" compartment="C_c"/>
		<species id="M_7thf_l" name="heptaglutamyl folate (THF)" compartment="C_l"/>
		<species id="M_hdcea_e" name="Hexadecenoate (n-C16:1)" compartment="C_e"/>
		<species id="M_lgnccoa_x" name="lignocericyl coenzyme A" compartment="C_x"/>
		<species id="M_eipencoa_x" name="2,5,8,11,14-eicosapentaenoylcoa" compartment="C_x"/>
		<species id="M_CE2243_c" name="trans-eicos-2-enoyl-CoA" compartment="C_c"/>
		<species id="M_urate_c" name="Urate" compartment="C_c"/>
		<species id="M_Ssq23epx_r" name="(S)-2,3-epoxysqualene" compartment="C_r"/>
		<species id="M_arachd_x" name="arachidonate" compartment="C_x"/>
		<species id="M_HC02193_c" name="glycolithocholate" compartment="C_c"/>
		<species id="M_dolp_L_c" name="dolichyl phosphate(2-)" compartment="C_c"/>
		<species id="M_3thexddcoa_c" name="3-hydroxy trans7,10-hexadecadienoylcoa" compartment="C_c"/>
		<species id="M_CE4836_r" name="tetracosa-6,9,12,15,18-all-cis-pentaenoyl-CoA" compartment="C_r"/>
		<species id="M_3thexddcoacrn_c" name="3-hydroxy trans7,10-hexadecadienoyl carnitine" compartment="C_c"/>
		<species id="M_HC10859_r" name="Malonyl-Carnitin" compartment="C_r"/>
		<species id="M_ribflv_c" name="Riboflavin" compartment="C_c"/>
		<species id="M_ksii_core2_pre4_g" name="keratan sulfate II biosynthesis, precursor 4" compartment="C_g"/>
		<species id="M_CE5318_m" name="3(S),8(S)-dihydroxy-6E,10Z-hexadecadienoate" compartment="C_m"/>
		<species id="M_glypro_e" name="Glycylproline" compartment="C_e"/>
		<species id="M_CE2253_n" name="3-oxotetracosanoyl-CoA" compartment="C_n"/>
		<species id="M_utp_m" name="UTP(4-)" compartment="C_m"/>
		<species id="M_itp_m" name="ITP(3-)" compartment="C_m"/>
		<species id="M_CE5935_x" name="(2S,6R,10R)-trimethyl-hendecanoyl-CoA" compartment="C_x"/>
		<species id="M_gdpmann_c" name="GDP-alpha-D-mannose(2-)" compartment="C_c"/>
		<species id="M_arach_x" name="arachidate" compartment="C_x"/>
		<species id="M_malcoa_m" name="malonyl-CoA(4-)" compartment="C_m"/>
		<species id="M_2docopencoa_x" name="2,7,10,13,16-docosapentenoylcoa" compartment="C_x"/>
		<species id="M_fol_m" name="Folate" compartment="C_m"/>
		<species id="M_gly_e" name="Glycine" compartment="C_e"/>
		<species id="M_dolglcp_U_c" name="Dolichyl beta-D-glucosyl phosphate, human uterine homolog" compartment="C_c"/>
		<species id="M_HC01409_m" name="hexanoyl-CoA(4-)" compartment="C_m"/>
		<species id="M_3ttetddcoa_m" name="3-hydroxy trans5,8tetradecadienoyl coa" compartment="C_m"/>
		<species id="M_thymd_e" name="Thymidine" compartment="C_e"/>
		<species id="M_tethex3_e" name="tetracosahexaenoic acid, n-3" compartment="C_e"/>
		<species id="M_CE4853_r" name="trans,cis,cis,cis,cis-2,12,15,18,21-tetracosapentaenoyl-CoA" compartment="C_r"/>
		<species id="M_ggdp_c" name="2-trans,6-trans,10-trans-geranylgeranyl diphosphate(3-)" compartment="C_c"/>
		<species id="M_sebcoa_x" name="sebacoylcoa" compartment="C_x"/>
		<species id="M_but_e" name="butyrate" compartment="C_e"/>
		<species id="M_prostge1_e" name="prostaglandin E1(1-)" compartment="C_e"/>
		<species id="M_ksi_pre30_g" name="keratan sulfate I biosynthesis, precursor 30" compartment="C_g"/>
		<species id="M_duri_n" name="2'-deoxyuridine" compartment="C_n"/>
		<species id="M_ksi_deg1_e" name="keratan sulfate I, degradation product 1" compartment="C_e"/>
		<species id="M_HC02197_e" name="sulfoglycolithocholate(2-)" compartment="C_e"/>
		<species id="M_retn_c" name="all-trans-retinoate" compartment="C_c"/>
		<species id="M_estradiolglc_c" name="17beta-estradiol 3-glucosiduronic acid" compartment="C_c"/>
		<species id="M_dadp_n" name="dADP(3-)" compartment="C_n"/>
		<species id="M_succoa_m" name="Succinyl-CoA" compartment="C_m"/>
		<species id="M_CE2422_c" name="3-oxo-cis,cis-7,10-hexadecadienoyl-CoA" compartment="C_c"/>
		<species id="M_c16dc_c" name="Hexadecanedioic acid mono-L-carnitine ester" compartment="C_c"/>
		<species id="M_5htrp_e" name="5-hydroxy-L-tryptophan" compartment="C_e"/>
		<species id="M_core4_g" name="Core 4" compartment="C_g"/>
		<species id="M_CE4812_c" name="eicosa-2E,8Z,11Z,14Z,17Z-pentaenoyl-CoA" compartment="C_c"/>
		<species id="M_ksi_pre27_g" name="keratan sulfate I biosynthesis, precursor 27" compartment="C_g"/>
		<species id="M_lneldccrn_m" name="Linoelaidyl carnitine" compartment="C_m"/>
		<species id="M_frdp_x" name="farnesyl pyrophosphate(3-)" compartment="C_x"/>
		<species id="M_clpndcrn_m" name="clupanodonyl carnitine" compartment="C_m"/>
		<species id="M_h_c" name="proton" compartment="C_c"/>
		<species id="M_CE5326_m" name="8(S)-hydroxy-hexadeca-2E,4E,6E,10Z-tetraenoate" compartment="C_m"/>
		<species id="M_nad_m" name="Nicotinamide adenine dinucleotide" compartment="C_m"/>
		<species id="M_pi_x" name="hydrogenphosphate" compartment="C_x"/>
		<species id="M_5fthf_c" name="5-formyltetrahydrofolate(2-)" compartment="C_c"/>
		<species id="M_5adtststeroneglc_c" name="5alpha-Dihydrotestosterone glucuronide" compartment="C_c"/>
		<species id="M_ocdcea_e" name="octadecenoate (n-C18:1)" compartment="C_e"/>
		<species id="M_CE2424_x" name="3-oxo-cis,cis-5,8-tetradecadienoyl-CoA" compartment="C_x"/>
		<species id="M_arachd_e" name="arachidonate" compartment="C_e"/>
		<species id="M_lnlccoa_r" name="linoleic coenzyme A" compartment="C_r"/>
		<species id="M_man_g" name="D-mannose" compartment="C_g"/>
		<species id="M_o2_e" name="O2" compartment="C_e"/>
		<species id="M_ptth_e" name="pantetheine" compartment="C_e"/>
		<species id="M_2docopencoa_m" name="2,7,10,13,16-docosapentenoylcoa" compartment="C_m"/>
		<species id="M_hexccrn_c" name="hexacosanoyl carnitine" compartment="C_c"/>
		<species id="M_6dhf_m" name="hexaglutamyl folate (DHF)" compartment="C_m"/>
		<species id="M_glc_D_e" name="D-glucose" compartment="C_e"/>
		<species id="M_CE5169_m" name="24-oxo-25(R)-trihydroxycoprostanoyl-CoA" compartment="C_m"/>
		<species id="M_C02528_e" name="chenodeoxycholate" compartment="C_e"/>
		<species id="M_3decdicoa_x" name="3,7-decadienoylcoa" compartment="C_x"/>
		<species id="M_CE5313_m" name="6(R)-hydroxy-tetradeca-4E,8Z-dienoate" compartment="C_m"/>
		<species id="M_mepi_c" name="Metanephrine" compartment="C_c"/>
		<species id="M_dadp_c" name="dADP" compartment="C_c"/>
		<species id="M_glc1man_g" name="glucose-1,3-mannose oligosaccharide" compartment="C_g"/>
		<species id="M_CE2314_r" name="4,4-dimethylcholesta-8(9)-en-3beta-ol" compartment="C_r"/>
		<species id="M_CE2594_m" name="trans,cis-myristo-2,7-dienoyl-CoA" compartment="C_m"/>
		<species id="M_5dpmev_x" name="(R)-5-diphosphonatomevalonate(4-)" compartment="C_x"/>
		<species id="M_cdp_m" name="CDP(3-)" compartment="C_m"/>
		<species id="M_R1coa_hs_r" name="R group 1 Coenzyme A" compartment="C_r"/>
		<species id="M_CE4798_m" name="2(S),6-dimethyl-heptanoyl-CoA" compartment="C_m"/>
		<species id="M_leuleu_c" name="Leucylleucine" compartment="C_c"/>
		<species id="M_dgmp_c" name="dGMP" compartment="C_c"/>
		<species id="M_pmtcoa_c" name="Palmitoyl-CoA (n-C16:0CoA)" compartment="C_c"/>
		<species id="M_dc2coa_x" name="trans-Dec-2-enoyl-CoA" compartment="C_x"/>
		<species id="M_c4crn_e" name="butyryl carnitine" compartment="C_e"/>
		<species id="M_pi_c" name="hydrogenphosphate" compartment="C_c"/>
		<species id="M_h_n" name="proton" compartment="C_n"/>
		<species id="M_CE4794_m" name="cis-6-dodecenoyl-CoA" compartment="C_m"/>
		<species id="M_ribflv_e" name="Riboflavin" compartment="C_e"/>
		<species id="M_clpndcoa_c" name="clupanodonyl CoA" compartment="C_c"/>
		<species id="M_HC01397_x" name="(S)-3-hydroxypalmitoyl-CoA(4-)" compartment="C_x"/>
		<species id="M_ppi_e" name="Diphosphate" compartment="C_e"/>
		<species id="M_amp_r" name="AMP" compartment="C_r"/>
		<species id="M_pristcoa_x" name="pristanoyl coa" compartment="C_x"/>
		<species id="M_CE0849_m" name="cis,cis-palmito-7,10-dienoyl-CoA" compartment="C_m"/>
		<species id="M_prostgi2_c" name="prostaglandin I2(1-)" compartment="C_c"/>
		<species id="M_CE4805_m" name="4(R),8-dimethyl-nonanoyl-CoA" compartment="C_m"/>
		<species id="M_urate_e" name="Urate" compartment="C_e"/>
		<species id="M_hexde7coa_x" name="7-hexadecenoylcoa" compartment="C_x"/>
		<species id="M_arach_m" name="arachidate" compartment="C_m"/>
		<species id="M_CE2422_m" name="3-oxo-cis,cis-7,10-hexadecadienoyl-CoA" compartment="C_m"/>
		<species id="M_HC02210_c" name="prostaglandin-d3" compartment="C_c"/>
		<species id="M_g3m8masn_r" name="(alpha-D-Glucosyl)3-(alpha-D-mannosyl)8-beta-D-mannosyl-diacetylchitobiosyl-L-asparagine (protein)" compartment="C_r"/>
		<species id="M_CE5148_r" name="3(S)-hydroxy-11-cis-eicosenoyl-CoA" compartment="C_r"/>
		<species id="M_c12dc_x" name="dodecanedioyl carnitine" compartment="C_x"/>
		<species id="M_dtdp_n" name="({[(2R,3S,5R)-3-hydroxy-5-(5-methyl-2,4-dioxo-1,2,3,4-tetrahydropyrimidin-1-yl)oxolan-2-yl]methyl phosphonato}oxy)phosphonate" compartment="C_n"/>
		<species id="M_hom_L_c" name="L-homoserine" compartment="C_c"/>
		<species id="M_ca2_c" name="calcium(2+)" compartment="C_c"/>
		<species id="M_10fthf5glu_m" name="10-formyltetrahydrofolate-[Glu](5)" compartment="C_m"/>
		<species id="M_lgnc_e" name="lignocerate" compartment="C_e"/>
		<species id="M_gtp_n" name="GTP(4-)" compartment="C_n"/>
		<species id="M_3hdececrn_c" name="3-hydroxyhexadecenoylcarnitine" compartment="C_c"/>
		<species id="M_CE4810_c" name="3(S)-hydroxy-all-cis-8,11,14,17-eicosatetraenoyl-CoA" compartment="C_c"/>
		<species id="M_tetpent3coa_x" name="tetracosapentaenoyl coenzyme A, n-3" compartment="C_x"/>
		<species id="M_6thf_e" name="hexaglutamyl folate  (THF)" compartment="C_e"/>
		<species id="M_docosac_c" name="Behenic acid" compartment="C_c"/>
		<species id="M_ump_n" name="UMP(2-)" compartment="C_n"/>
		<species id="M_prostge2_e" name="prostaglandin E2(1-)" compartment="C_e"/>
		<species id="M_trdrd_c" name="Reduced thioredoxin" compartment="C_c"/>
		<species id="M_HC01323_c" name="(R)-3-Hydroxyoctanoyl-ACP" compartment="C_c"/>
		<species id="M_g2m8masn_g" name="(alpha-D-Glucosyl)2-(alpha-D-mannosyl)8-beta-D-mannosyl-diacetylchitobiosyl-L-asparagine (protein)" compartment="C_g"/>
		<species id="M_ump_e" name="UMP(2-)" compartment="C_e"/>
		<species id="M_camp_e" name="3',5'-cyclic AMP(1-)" compartment="C_e"/>
		<species id="M_clpndcoa_m" name="clupanodonyl CoA" compartment="C_m"/>
		<species id="M_lnlnca_c" name="alpha-linolenate" compartment="C_c"/>
		<species id="M_stcoa_x" name="Stearoyl-CoA (n-C18:0CoA)" compartment="C_x"/>
		<species id="M_zymstnl_r" name="5alpha-cholest-8-en-3beta-ol" compartment="C_r"/>
		<species id="M_nadp_c" name="Nicotinamide adenine dinucleotide phosphate" compartment="C_c"/>
		<species id="M_lgnc_x" name="lignocerate" compartment="C_x"/>
		<species id="M_tststeroneglc_c" name="testosterone 3-glucosiduronic acid" compartment="C_c"/>
		<species id="M_dump_m" name="dUMP(2-)" compartment="C_m"/>
		<species id="M_tetdece1coa_c" name="tetradecenoylcoa" compartment="C_c"/>
		<species id="M_aps_c" name="5'-adenylyl sulfate(2-)" compartment="C_c"/>
		<species id="M_HC01600_c" name="D-3-Hydroxydodecanoyl-ACP" compartment="C_c"/>
		<species id="M_CE2246_c" name="3-hydroxydocosanoyl-CoA (4-)" compartment="C_c"/>
		<species id="M_c4crn_m" name="butyryl carnitine" compartment="C_m"/>
		<species id="M_ksi_deg16_l" name="keratan sulfate I, degradation product 16" compartment="C_l"/>
		<species id="M_lpchol_hs_c" name="lysophosphatidylcholine" compartment="C_c"/>
		<species id="M_dec24dicoa_x" name="2,4-decadienoylcoa" compartment="C_x"/>
		<species id="M_nrpphr_e" name="Norepinephrine" compartment="C_e"/>
		<species id="M_3octdece1crn_e" name="3-hydroxy-octadecenoyl carnitine" compartment="C_e"/>
		<species id="M_fuc_L_e" name="L-fucose" compartment="C_e"/>
		<species id="M_tetdec2coa_c" name="tetradecadienoylcoa" compartment="C_c"/>
		<species id="M_dtmp_c" name="dTMP" compartment="C_c"/>
		<species id="M_idp_m" name="IDP(3-)" compartment="C_m"/>
		<species id="M_5eipencoa_m" name="5,8,11,14,17-eicosapentenoylcoa" compartment="C_m"/>
		<species id="M_CE2513_c" name="15-tetracosenoate" compartment="C_c"/>
		<species id="M_btcoa_c" name="Butanoyl-CoA" compartment="C_c"/>
		<species id="M_R2coa_hs_r" name="R group 2 Coenzyme A" compartment="C_r"/>
		<species id="M_CE4836_x" name="tetracosa-6,9,12,15,18-all-cis-pentaenoyl-CoA" compartment="C_x"/>
		<species id="M_retinol_c" name="retinol" compartment="C_c"/>
		<species id="M_thyox_L_e" name="L-thyroxine" compartment="C_e"/>
		<species id="M_HC02208_e" name="prostaglandin-d1" compartment="C_e"/>
		<species id="M_acetone_c" name="acetone" compartment="C_c"/>
		<species id="M_ade_e" name="adenine" compartment="C_e"/>
		<species id="M_dtmp_m" name="dTMP" compartment="C_m"/>
		<species id="M_ptdca_e" name="pentadecanoate" compartment="C_e"/>
		<species id="M_adp_x" name="ADP(3-)" compartment="C_x"/>
		<species id="M_c5dc_c" name="glutaryl carnitine" compartment="C_c"/>
		<species id="M_mal_L_c" name="(S)-malate(2-)" compartment="C_c"/>
		<species id="M_acgam_l" name="N-acetyl-D-glucosamine" compartment="C_l"/>
		<species id="M_CE5155_r" name="cis-13-docosenoyl-CoA" compartment="C_r"/>
		<species id="M_ksi_deg33_l" name="keratan sulfate I, degradation product 33" compartment="C_l"/>
		<species id="M_ksi_deg41_l" name="keratan sulfate I, degradation product 41" compartment="C_l"/>
		<species id="M_glyc3p_c" name="Glycerol 3-phosphate" compartment="C_c"/>
		<species id="M_10fthf_l" name="10-formyltetrahydrofolate(2-)" compartment="C_l"/>
		<species id="M_his_L_c" name="L-histidine" compartment="C_c"/>
		<species id="M_hdca_x" name="palmitate" compartment="C_x"/>
		<species id="M_CE4847_c" name="cis,cis,cis-10,13,16-docosatrienoyl-CoA" compartment="C_c"/>
		<species id="M_q10h2_m" name="Ubiquinol-10" compartment="C_m"/>
		<species id="M_C08281_c" name="behenate" compartment="C_c"/>
		<species id="M_CE5115_m" name="trans-3-cis-5,8,11,14-eicosapentaenoyl-CoA" compartment="C_m"/>
		<species id="M_ksii_core4_pre7_g" name="keratan sulfate II biosynthesis, precursor 7" compartment="C_g"/>
		<species id="M_octa_c" name="octanoate (n-C8:0)" compartment="C_c"/>
		<species id="M_ala_B_e" name="beta-alanine" compartment="C_e"/>
		<species id="M_coa_m" name="Coenzyme A" compartment="C_m"/>
		<species id="M_2decdicoa_x" name="2,7-decadienoylcoa" compartment="C_x"/>
		<species id="M_dd2coa_c" name="trans-Dodec-2-enoyl-CoA" compartment="C_c"/>
		<species id="M_HC01255_c" name="But-2-enoyl-ACP" compartment="C_c"/>
		<species id="M_ACP_m" name="acyl carrier protein" compartment="C_m"/>
		<species id="M_g1m7masnC_r" name="glucosyl-(alpha-D-mannosyl)7-beta-D-mannosyl-diacetylchitobiosyl-L-asparagine, isoform C (protein)" compartment="C_r"/>
		<species id="M_lnlccrn_c" name="Linoleyl carnitine" compartment="C_c"/>
		<species id="M_leuktrF4_c" name="leukotriene F4" compartment="C_c"/>
		<species id="M_co2_c" name="CO2" compartment="C_c"/>
		<species id="M_cys_L_c" name="L-cysteine" compartment="C_c"/>
		<species id="M_met_L_e" name="L-methionine" compartment="C_e"/>
		<species id="M_4pyrdx_e" name="4-pyridoxic acid" compartment="C_e"/>
		<species id="M_dd2coa_m" name="trans-dodec-2-enoyl-CoA(4-)" compartment="C_m"/>
		<species id="M_3tdcrn_c" name="3-hydroxy-tetradecanoyl carnitine" compartment="C_c"/>
		<species id="M_CE1102_x" name="cis-(3S)-hydroxytetradec-7-enoyl-CoA" compartment="C_x"/>
		<species id="M_g3m8mpdol_U_r" name="(alpha-D-Glucosyl)3-(alpha-D-mannosyl)8-beta-D-mannosyl-diacetylchitobiosyldiphosphodolichol, human uterine homolog" compartment="C_r"/>
		<species id="M_dec47dicoa_m" name="4,7-decadienoylcoa" compartment="C_m"/>
		<species id="M_CE4820_x" name="3-oxo-all-cis-6,9,12,15,18-tetracosapentaenoyl-CoA" compartment="C_x"/>
		<species id="M_g1m7masnB_r" name="glucosyl-(alpha-D-mannosyl)7-beta-D-mannosyl-diacetylchitobiosyl-L-asparagine, isoform B (protein)" compartment="C_r"/>
		<species id="M_tetdece1crn_e" name="tetradecenoyl carnitine" compartment="C_e"/>
		<species id="M_HC01414_x" name="trans-dec-2-enoyl-CoA(4-)" compartment="C_x"/>
		<species id="M_nrvnccoa_m" name="nervonyl coenzyme A" compartment="C_m"/>
		<species id="M_CE2953_c" name="rac-5,6-epoxy-retinoate" compartment="C_c"/>
		<species id="M_dcdp_c" name="dCDP" compartment="C_c"/>
		<species id="M_crn_c" name="L-Carnitine" compartment="C_c"/>
		<species id="M_CE4846_c" name="trans,cis,cis,cis-2,10,13,16-docosatetraenoyl-CoA" compartment="C_c"/>
		<species id="M_xtp_c" name="XTP" compartment="C_c"/>
		<species id="M_CE4841_r" name="3-oxoeicosa-cis,cis-11,14-dienoyl-CoA" compartment="C_r"/>
		<species id="M_hdd2coa_x" name="(E)-hexadec-2-enoyl-CoA(4-)" compartment="C_x"/>
		<species id="M_g1m8masn_r" name="(alpha-D-Glucosyl)-(alpha-D-mannosyl)8-beta-D-mannosyl-diacetylchitobiosyl-L-asparagine (protein)" compartment="C_r"/>
		<species id="M_gln_L_c" name="L-glutamine" compartment="C_c"/>
		<species id="M_dedolp_L_c" name="Dehydrodolichol phosphate, human liver homolog" compartment="C_c"/>
		<species id="M_m4mpdol_U_r" name="(alpha-D-Mannosyl)4-beta-D-mannosyl-diacetylchitobiosyldiphosphodolichol, human uterine homolog" compartment="C_r"/>
		<species id="M_cholcoads_m" name="3alpha,7alpha,12alpha-Trihydroxy-5beta-cholest-24-enoyl-CoA" compartment="C_m"/>
		<species id="M_thyox_L_c" name="L-thyroxine" compartment="C_c"/>
		<species id="M_2mb2coa_c" name="2-methylcrotonoyl-CoA(4-)" compartment="C_c"/>
		<species id="M_lneldccoa_c" name="linoelaidyl coenzyme A" compartment="C_c"/>
		<species id="M_clpnd_c" name="clupanodonic acid" compartment="C_c"/>
		<species id="M_adrnl_e" name="Adrenaline" compartment="C_e"/>
		<species id="M_citr_L_e" name="citr_L[e]" compartment="C_e"/>
		<species id="M_CE2433_x" name="trans,cis,cis-2,7,10-hexadecatrienoyl-CoA" compartment="C_x"/>
		<species id="M_glu_L_m" name="L-glutamate(1-)" compartment="C_m"/>
		<species id="M_3oddcoa_x" name="3-oxolauroyl-CoA(4-)" compartment="C_x"/>
		<species id="M_CE4854_r" name="all-cis-10,13,16,19-docosatetraenoyl-CoA" compartment="C_r"/>
		<species id="M_phytcoa_x" name="phytanoyl-CoA(4-)" compartment="C_x"/>
		<species id="M_dlnlcgcrn_m" name="dihomo-gamma-linolenyl carnitine" compartment="C_m"/>
		<species id="M_ksi_deg18_l" name="keratan sulfate I, degradation product 18" compartment="C_l"/>
		<species id="M_dgsn_m" name="Deoxyguanosine" compartment="C_m"/>
		<species id="M_dmnoncrn_c" name="4,8-dimethylnonanoyl carnitine" compartment="C_c"/>
		<species id="M_CE2592_x" name="(S)-3-hydroxypalmitoleoyl-CoA" compartment="C_x"/>
		<species id="M_HC02216_c" name="prostaglandin-f2beta" compartment="C_c"/>
		<species id="M_octdececrn_c" name="octadecenoyl carnitine (hypothetical, position of double bond unknown)" compartment="C_c"/>
		<species id="M_adprib_c" name="ADPribose" compartment="C_c"/>
		<species id="M_bilirub_e" name="bilirubin(2-)" compartment="C_e"/>
		<species id="M_CE4842_r" name="trans,cis,cis-2,11,14-eicosatrienoyl-CoA" compartment="C_r"/>
		<species id="M_hdcea_x" name="palmitoleate" compartment="C_x"/>
		<species id="M_fadh2_r" name="FADH2(2-)" compartment="C_r"/>
		<species id="M_tethex3_c" name="tetracosahexaenoic acid, n-3" compartment="C_c"/>
		<species id="M_mlthf_c" name="5,10-Methylenetetrahydrofolate" compartment="C_c"/>
		<species id="M_decdicoa_c" name="decadienoylcoa" compartment="C_c"/>
		<species id="M_ps_hs_c" name="ps_hs[c]" compartment="C_c"/>
		<species id="M_ksii_core4_pre2_g" name="keratan sulfate II boisynthesis, precursor 2" compartment="C_g"/>
		<species id="M_2mb2coa_m" name="2-methylcrotonoyl-CoA(4-)" compartment="C_m"/>
		<species id="M_inost_c" name="myo-inositol" compartment="C_c"/>
		<species id="M_CE4813_r" name="eicosa-5,8,11,14,17-all-cis-pentaenoyl-CoA" compartment="C_r"/>
		<species id="M_udpgal_g" name="UDP-D-galactose(2-)" compartment="C_g"/>
		<species id="M_CE5158_r" name="trans,cis-2,15-tetracosadienoyl-CoA" compartment="C_r"/>
		<species id="M_CE5152_c" name="3-oxo-13cis-docosenoyl-CoA" compartment="C_c"/>
		<species id="M_pyr_c" name="pyruvate" compartment="C_c"/>
		<species id="M_omhdocosac_c" name="w-hydroxydocosanoicacid" compartment="C_c"/>
		<species id="M_mepi_e" name="Metanephrine" compartment="C_e"/>
		<species id="M_phytcoa_c" name="phytanoyl-CoA(4-)" compartment="C_c"/>
		<species id="M_glyphe_e" name="Glycylphenylalanine" compartment="C_e"/>
		<species id="M_7thf_e" name="heptaglutamyl folate (THF)" compartment="C_e"/>
		<species id="M_4abut_c" name="4-Aminobutanoate" compartment="C_c"/>
		<species id="M_ksi_pre8_g" name="keratan sulfate I biosynthesis, precursor 8" compartment="C_g"/>
		<species id="M_pentcoa_m" name="pentanoylcoa" compartment="C_m"/>
		<species id="M_docosac_r" name="Behenic acid" compartment="C_r"/>
		<species id="M_c4dc_c" name="succinyl carnitine" compartment="C_c"/>
		<species id="M_chsterol_e" name="cholesterol" compartment="C_e"/>
		<species id="M_for_r" name="Formate" compartment="C_r"/>
		<species id="M_6dhf_e" name="hexaglutamyl folate (DHF)" compartment="C_e"/>
		<species id="M_clpndcrn_c" name="clupanodonyl carnitine" compartment="C_c"/>
		<species id="M_CE2431_m" name="cis-deca-4-enoyl-CoA" compartment="C_m"/>
		<species id="M_odecoa_m" name="Octadecenoyl-CoA (n-C18:1CoA)" compartment="C_m"/>
		<species id="M_retn_e" name="all-trans-retinoate" compartment="C_e"/>
		<species id="M_sarcs_c" name="Sarcosine" compartment="C_c"/>
		<species id="M_hexdpencoa_x" name="2,4,7,10,13-hexadecapentaenoylcoa" compartment="C_x"/>
		<species id="M_5dhf_l" name="pentaglutamyl folate (DHF)" compartment="C_l"/>
		<species id="M_akg_c" name="2-Oxoglutarate" compartment="C_c"/>
		<species id="M_lnlncacoa_c" name="alpha-Linolenoyl-CoA" compartment="C_c"/>
		<species id="M_nadph_n" name="NADPH(4-)" compartment="C_n"/>
		<species id="M_mev_R_c" name="(R)-mevalonate" compartment="C_c"/>
		<species id="M_dmnoncrn_x" name="4,8-dimethylnonanoyl carnitine" compartment="C_x"/>
		<species id="M_docosdiac_e" name="docosanedioicacid" compartment="C_e"/>
		<species id="M_CE2442_m" name="3Z,7Z,10Z-hexadecatrienoyl-CoA" compartment="C_m"/>
		<species id="M_docosdiac_c" name="docosanedioicacid" compartment="C_c"/>
		<species id="M_CE2437_x" name="2E,6Z,9Z,12Z-octadecatetraenoyl-CoA" compartment="C_x"/>
		<species id="M_CE4848_r" name="3(S)-hydroxy-docosa-10,13,16,19-all-cis-tetraenoyl-CoA" compartment="C_r"/>
		<species id="M_CE2440_x" name="4Z,7Z,10Z-hexadecatrienoyl-CoA" compartment="C_x"/>
		<species id="M_hxan_e" name="hypoxanthine" compartment="C_e"/>
		<species id="M_phyQ_e" name="phylloquinone" compartment="C_e"/>
		<species id="M_frdp_c" name="Farnesyl diphosphate" compartment="C_c"/>
		<species id="M_ac_m" name="acetate" compartment="C_m"/>
		<species id="M_dcacoa_x" name="Decanoyl-CoA (n-C10:0CoA)" compartment="C_x"/>
		<species id="M_undcoa_m" name="undecanoylcoa" compartment="C_m"/>
		<species id="M_adn_e" name="Adenosine" compartment="C_e"/>
		<species id="M_ctp_n" name="CTP(4-)" compartment="C_n"/>
		<species id="M_octdececrn_m" name="octadecenoyl carnitine (hypothetical, position of double bond unknown)" compartment="C_m"/>
		<species id="M_pcrn_m" name="propionyl-carnitine" compartment="C_m"/>
		<species id="M_ipdp_c" name="Isopentenyl diphosphate" compartment="C_c"/>
		<species id="M_CE2596_m" name="trans,cis-dodeca-2,5-dienoyl-CoA" compartment="C_m"/>
		<species id="M_cholate_c" name="Cholate" compartment="C_c"/>
		<species id="M_ocdcaACP_c" name="Octadecanoyl-ACP (n-C18:0ACP)" compartment="C_c"/>
		<species id="M_CE4845_c" name="3-oxo-docosa-cis,cis,cis-10,13,16-trienoyl-CoA" compartment="C_c"/>
		<species id="M_CE5166_x" name="25(S)-trihydroxycoprostanoyl-CoA" compartment="C_x"/>
		<species id="M_4hexdtricoa_m" name="4,7,10-hexadecatrienoylcoa" compartment="C_m"/>
		<species id="M_CE4812_r" name="eicosa-2E,8Z,11Z,14Z,17Z-pentaenoyl-CoA" compartment="C_r"/>
		<species id="M_dcmp_m" name="dCMP(2-)" compartment="C_m"/>
		<species id="M_3thexddcoacrn_e" name="3-hydroxy trans7,10-hexadecadienoyl carnitine" compartment="C_e"/>
		<species id="M_ksi_pre7_g" name="keratan sulfate I biosynthesis, precursor 7" compartment="C_g"/>
		<species id="M_CE2245_c" name="trans-tetracos-2-enoyl-CoA" compartment="C_c"/>
		<species id="M_hexddcoa_m" name="7,10-hexadecadienoylcoa" compartment="C_m"/>
		<species id="M_leuktrB4_c" name="leukotriene B4(1-)" compartment="C_c"/>
		<species id="M_pcrn_c" name="propionyl-carnitine" compartment="C_c"/>
		<species id="M_CE5168_m" name="24(R),25(R)-varanoyl-CoA" compartment="C_m"/>
		<species id="M_ksi_deg15_l" name="keratan sulfate I, degradation product 15" compartment="C_l"/>
		<species id="M_dmnoncoa_x" name="4,8 dimethylnonanoyl-CoA" compartment="C_x"/>
		<species id="M_CE2416_x" name="(2R,6S,10S)-pristanate" compartment="C_x"/>
		<species id="M_c226crn_m" name="cervonyl carnitine" compartment="C_m"/>
		<species id="M_met_L_c" name="L-methionine" compartment="C_c"/>
		<species id="M_dhf_e" name="dihydrofolate(2-)" compartment="C_e"/>
		<species id="M_CE4839_c" name="6,9,12,15,18-all-cis-tetracosapentaenoate" compartment="C_c"/>
		<species id="M_HC10857_m" name="(S)-3-hydroxyoleyleoyl-CoA" compartment="C_m"/>
		<species id="M_sebcoa_c" name="sebacoylcoa" compartment="C_c"/>
		<species id="M_HC02191_e" name="lithocholate" compartment="C_e"/>
		<species id="M_4hexdtetcoa_x" name="4,7,10,13-hexadecatetraenoylcoa" compartment="C_x"/>
		<species id="M_damp_c" name="dAMP(2-)" compartment="C_c"/>
		<species id="M_n4m2masn_g" name="((N-acetyl-D-glucosaminyl)4-(alpha-D-mannosyl)2-beta-D-mannosyl-diacetylchitobiosyl)-L-asparagine (protein)" compartment="C_g"/>
		<species id="M_CE2421_c" name="(3S)-3-hydroxylinoleoyl-CoA" compartment="C_c"/>
		<species id="M_nadph_c" name="Nicotinamide adenine dinucleotide phosphate - reduced" compartment="C_c"/>
		<species id="M_dolmanp_L_c" name="Dolichyl phosphate D-mannose, human liver homolog" compartment="C_c"/>
		<species id="M_CE5114_x" name="trans-2-cis,cis,cis-8,11,14-eicosatetraenoyl-CoA" compartment="C_x"/>
		<species id="M_CE2420_m" name="(3S)-3-hydroxydodec-cis-6-enoyl-CoA" compartment="C_m"/>
		<species id="M_ksi_pre14_g" name="keratan sulfate I biosynthesis, precursor 14" compartment="C_g"/>
		<species id="M_lgnc_m" name="lignocerate" compartment="C_m"/>
		<species id="M_pi_m" name="hydrogenphosphate" compartment="C_m"/>
		<species id="M_5mthf_e" name="5-Methyltetrahydrofolate" compartment="C_e"/>
		<species id="M_ksii_core4_l" name="keratan sulfate II (core 4-linked)" compartment="C_l"/>
		<species id="M_g6p_c" name="D-Glucose 6-phosphate" compartment="C_c"/>
		<species id="M_na1_c" name="Sodium" compartment="C_c"/>
		<species id="M_ksi_pre13_g" name="keratan sulfate I biosynthesis, precursor 13" compartment="C_g"/>
		<species id="M_ksi_pre33_g" name="keratan sulfate I biosynthesis, precursor 33" compartment="C_g"/>
		<species id="M_CE4833_r" name="3-oxo-docosa-7,10,13,16-all-cis-tetraenoyl-CoA" compartment="C_r"/>
		<species id="M_3octdece1coa_m" name="3-hydroxyoctadecenoylcoa" compartment="C_m"/>
		<species id="M_ksii_core2_pre8_g" name="keratan sulfate II biosynthesis, precursor 8" compartment="C_g"/>
		<species id="M_pi_e" name="hydrogenphosphate" compartment="C_e"/>
		<species id="M_m4mpdol_L_r" name="(alpha-D-Mannosyl)4-beta-D-mannosyl-diacetylchitobiosyldiphosphodolichol, human liver homolog" compartment="C_r"/>
		<species id="M_CE4793_x" name="3-oxo-dihomo-gama-linolenoyl-CoA" compartment="C_x"/>
		<species id="M_na1_e" name="Sodium" compartment="C_e"/>
		<species id="M_c10crn_e" name="decanoyl carnitine" compartment="C_e"/>
		<species id="M_nrvnccrn_m" name="Nervonyl carnitine" compartment="C_m"/>
		<species id="M_dcsptn1coa_m" name="docosa-4,7,10,13,16-pentaenoyl coenzyme A" compartment="C_m"/>
		<species id="M_amp_m" name="AMP(2-)" compartment="C_m"/>
		<species id="M_leuktrA4_e" name="leukotriene A4(1-)" compartment="C_e"/>
		<species id="M_hco3_c" name="Bicarbonate" compartment="C_c"/>
		<species id="M_5fthf_e" name="5-formyltetrahydrofolate(2-)" compartment="C_e"/>
		<species id="M_ksii_core2_deg9_l" name="keratan sulfate II (core 2-linked), degradation product 9" compartment="C_l"/>
		<species id="M_c14dccoa_x" name="tetradecanedioylcoa" compartment="C_x"/>
		<species id="M_CE5936_x" name="(2R,6R,10R)-trimethyl-hendecanoyl-CoA" compartment="C_x"/>
		<species id="M_nad_c" name="Nicotinamide adenine dinucleotide" compartment="C_c"/>
		<species id="M_r1p_c" name="alpha-D-Ribose 1-phosphate" compartment="C_c"/>
		<species id="M_m2mn_l" name="(alpha-D-mannosyl)2-beta-D-mannosyl-N-acetylglucosamine" compartment="C_l"/>
		<species id="M_g1m6masnB1_r" name="glucosyl-(alpha-D-mannosyl)6-beta-D-mannosyl-diacetylchitobiosyl-L-asparagine (protein)" compartment="C_r"/>
		<species id="M_HC10859_x" name="Malonyl-Carnitin" compartment="C_x"/>
		<species id="M_3docopencoa_m" name="3,7,10,13,16-docosapentenoylcoa" compartment="C_m"/>
		<species id="M_val_L_c" name="L-valine" compartment="C_c"/>
		<species id="M_dhap_c" name="Dihydroxyacetone phosphate" compartment="C_c"/>
		<species id="M_c3dc_c" name="malonyl carnitine" compartment="C_c"/>
		<species id="M_CE5148_c" name="3(S)-hydroxy-11-cis-eicosenoyl-CoA" compartment="C_c"/>
		<species id="M_palmACP_c" name="Palmitoyl-ACP (n-C16:0ACP)" compartment="C_c"/>
		<species id="M_od2coa_c" name="trans-2-octadecenoyl-CoA(4-)" compartment="C_c"/>
		<species id="M_dcsptn1coa_x" name="docosa-4,7,10,13,16-pentaenoyl coenzyme A" compartment="C_x"/>
		<species id="M_HC02193_e" name="glycolithocholate" compartment="C_e"/>
		<species id="M_CE2257_m" name="tetracosanoyl-CoA(4-)" compartment="C_m"/>
		<species id="M_ddcacoa_m" name="Dodecanoyl-CoA (n-C12:0CoA)" compartment="C_m"/>
		<species id="M_Lcystin_e" name="L-cystine" compartment="C_e"/>
		<species id="M_C05109_c" name="24,25-Dihydrolanosterol" compartment="C_c"/>
		<species id="M_nh4_n" name="ammonium" compartment="C_n"/>
		<species id="M_acrn_x" name="O-acetylcarnitine" compartment="C_x"/>
		<species id="M_tdcoa_c" name="Tetradecanoyl-CoA (n-C14:0CoA)" compartment="C_c"/>
		<species id="M_thf_e" name="(6S)-5,6,7,8-tetrahydrofolate(2-)" compartment="C_e"/>
		<species id="M_3otdcoa_m" name="3-oxotetradecanoyl-CoA(4-)" compartment="C_m"/>
		<species id="M_btn_c" name="Biotin" compartment="C_c"/>
		<species id="M_HC01591_c" name="(2E)-Hexenoyl-ACP" compartment="C_c"/>
		<species id="M_octeACP_c" name="cis-octadec-11-enoyl-[acyl-carrier protein] (n-C18:1)" compartment="C_c"/>
		<species id="M_CE4823_c" name="tetracosa-6,9,12,15,18,21-all-cis-hexaenoyl-CoA" compartment="C_c"/>
		<species id="M_ttdca_e" name="tetradecanoate (n-C14:0)" compartment="C_e"/>
		<species id="M_5mthf_c" name="5-Methyltetrahydrofolate" compartment="C_c"/>
		<species id="M_adrncoa_x" name="adrenyl coenzyme A" compartment="C_x"/>
		<species id="M_HC02213_c" name="prostaglandin-e3" compartment="C_c"/>
		<species id="M_phe_L_c" name="L-phenylalanine" compartment="C_c"/>
		<species id="M_h2o_m" name="H2O" compartment="C_m"/>
		<species id="M_4pyrdx_c" name="4-pyridoxic acid" compartment="C_c"/>
		<species id="M_CE4830_c" name="2-trans-9,12,15,18-all-cis-tetracosapentaenoyl-CoA" compartment="C_c"/>
		<species id="M_h2o_x" name="H2O" compartment="C_x"/>
		<species id="M_3hbcoa_R_m" name="(R)-3-hydroxybutanoyl-CoA(4-)" compartment="C_m"/>
		<species id="M_ump_r" name="UMP" compartment="C_r"/>
		<species id="M_4mzym_int2_r" name="4-Methylzymosterol intermediate 2" compartment="C_r"/>
		<species id="M_m5mpdol_L_r" name="(alpha-D-Mannosyl)5-beta-D-mannosyl-diacetylchitobiosyldiphosphodolichol, human liver homolog" compartment="C_r"/>
		<species id="M_c226coa_m" name="cervonyl coenzyme A" compartment="C_m"/>
		<species id="M_CE4793_r" name="3-oxo-dihomo-gama-linolenoyl-CoA" compartment="C_r"/>
		<species id="M_ocdcya_c" name="octadecadienoate (n-C18:2)" compartment="C_c"/>
		<species id="M_hyptaur_e" name="Hypotaurine" compartment="C_e"/>
		<species id="M_ksi_pre21_g" name="keratan sulfate I biosynthesis, precursor 21" compartment="C_g"/>
		<species id="M_ksi_deg20_l" name="keratan sulfate I, degradation product 20" compartment="C_l"/>
		<species id="M_C02528_c" name="chenodeoxycholate" compartment="C_c"/>
		<species id="M_vacccoa_m" name="vaccenyl coenzyme A" compartment="C_m"/>
		<species id="M_adpcoa_x" name="adipoylcoa" compartment="C_x"/>
		<species id="M_udp_m" name="UDP(3-)" compartment="C_m"/>
		<species id="M_ksi_deg26_l" name="keratan sulfate I, degradation product 26" compartment="C_l"/>
		<species id="M_eitetcoa_x" name="5,8,11,14-eicosatetraenoylcoa" compartment="C_x"/>
		<species id="M_tetdecdicoa_m" name="5,8-tetradecadienoylcoa" compartment="C_m"/>
		<species id="M_andrstrnglc_e" name="androsterone 3-glucosiduronic acid" compartment="C_e"/>
		<species id="M_CE4835_c" name="2E,7Z,10Z,13Z,16Z-docosapentaenoyl-CoA" compartment="C_c"/>
		<species id="M_3ohxccoa_x" name="3-Oxohexacosyl-CoA" compartment="C_x"/>
		<species id="M_HC01988_c" name="Stearoyl-ACP" compartment="C_c"/>
		<species id="M_C05280_m" name="cis,cis-3,6-Dodecadienoyl-CoA" compartment="C_m"/>
		<species id="M_glyc3p_x" name="Glycerol 3-phosphate" compartment="C_x"/>
		<species id="M_but_m" name="butyrate" compartment="C_m"/>
		<species id="M_ksi_pre11_g" name="keratan sulfate I biosynthesis, precursor 11" compartment="C_g"/>
		<species id="M_CE0713_c" name="3-oxolinoleoyl-CoA" compartment="C_c"/>
		<species id="M_tdchola_x" name="taurochenodeoxycholic acid" compartment="C_x"/>
		<species id="M_r5p_c" name="alpha-D-Ribose 5-phosphate" compartment="C_c"/>
		<species id="M_3decdicoa_m" name="3,7-decadienoylcoa" compartment="C_m"/>
		<species id="M_HC01408_m" name="3-oxohexanoyl-CoA(4-)" compartment="C_m"/>
		<species id="M_CE2424_c" name="3-oxo-cis,cis-5,8-tetradecadienoyl-CoA" compartment="C_c"/>
		<species id="M_ACP_c" name="acyl carrier protein" compartment="C_c"/>
		<species id="M_acald_e" name="acetaldehyde" compartment="C_e"/>
		<species id="M_acac_e" name="acetoacetate" compartment="C_e"/>
		<species id="M_urea_e" name="Urea" compartment="C_e"/>
		<species id="M_din_e" name="Deoxyinosine" compartment="C_e"/>
		<species id="M_malcoa_r" name="malonyl-CoA(4-)" compartment="C_r"/>
		<species id="M_HC10852_c" name="palmitoleyl-CoA(4-)" compartment="C_c"/>
		<species id="M_ksii_core4_pre1_g" name="keratan sulfate II biosynthesis, precursor 1" compartment="C_g"/>
		<species id="M_malACP_m" name="Malonyl-[acyl-carrier protein]" compartment="C_m"/>
		<species id="M_nadp_n" name="NADP+(3-)" compartment="C_n"/>
		<species id="M_ksi_deg39_l" name="keratan sulfate I, degradation product 39" compartment="C_l"/>
		<species id="M_CE5125_x" name="(2S)-pristanoyl-CoA" compartment="C_x"/>
		<species id="M_ksi_pre12_g" name="keratan sulfate I biosynthesis, precursor 12" compartment="C_g"/>
		<species id="M_dgdp_m" name="dGDP(2-)" compartment="C_m"/>
		<species id="M_HC10854_r" name="palmitoleoyl-Carnitine" compartment="C_r"/>
		<species id="M_1pyr5c_c" name="1-Pyrroline-5-carboxylate" compartment="C_c"/>
		<species id="M_CE5144_r" name="3-oxo-11-cis-eicosenoyl-CoA" compartment="C_r"/>
		<species id="M_lac_L_e" name="(S)-lactate" compartment="C_e"/>
		<species id="M_tetpent6coa_x" name="tetracosapentaenoyl coenzyme A, n-6" compartment="C_x"/>
		<species id="M_dec24dicoa_m" name="2,4-decadienoylcoa" compartment="C_m"/>
		<species id="M_dcsptn1crn_c" name="docosa-4,7,10,13,16-pentaenoyl carnitine" compartment="C_c"/>
		<species id="M_ibcoa_m" name="isobutyryl-CoA(4-)" compartment="C_m"/>
		<species id="M_gtp_e" name="GTP(4-)" compartment="C_e"/>
		<species id="M_CE2251_c" name="3-oxoicosanoyl-CoA(4-)" compartment="C_c"/>
		<species id="M_subeac_c" name="suberic acid" compartment="C_c"/>
		<species id="M_ivcoa_m" name="Isovaleryl-CoA" compartment="C_m"/>
		<species id="M_m8masn_g" name="(alpha-D-mannosyl)8-beta-D-mannosyl-diacetylchitobiosyl-L-asparagine (protein)" compartment="C_g"/>
		<species id="M_dcamp_c" name="N6-(1,2-Dicarboxyethyl)-AMP" compartment="C_c"/>
		<species id="M_fe2_e" name="Fe2+" compartment="C_e"/>
		<species id="M_HC02191_c" name="lithocholate" compartment="C_c"/>
		<species id="M_orot_c" name="Orotate" compartment="C_c"/>
		<species id="M_2dr1p_c" name="2-Deoxy-D-ribose 1-phosphate" compartment="C_c"/>
		<species id="M_acald_x" name="acetaldehyde" compartment="C_x"/>
		<species id="M_dolglcp_L_c" name="Dolichyl beta-D-glucosyl phosphate, human liver homolog" compartment="C_c"/>
		<species id="M_lgnccrn_m" name="lignoceryl carnitine" compartment="C_m"/>
		<species id="M_m2mpdol_L_c" name="(alpha-D-mannosyl)2-beta-D-mannosyl-diacetylchitobiosyldiphosphodolichol, human liver homolog" compartment="C_c"/>
		<species id="M_lthstrl_r" name="5alpha-cholest-7-en-3beta-ol" compartment="C_r"/>
		<species id="M_glyphe_c" name="Glycylphenylalanine" compartment="C_c"/>
		<species id="M_ksi_pre29_g" name="keratan sulfate I biosynthesis, precursor 29" compartment="C_g"/>
		<species id="M_ksi_pre6_g" name="keratan sulfate I biosynthesis, precursor 6" compartment="C_g"/>
		<species id="M_ocde9ecoa_x" name="9-octadecenoylcoa" compartment="C_x"/>
		<species id="M_adpac_x" name="adipic acid" compartment="C_x"/>
		<species id="M_estroneglc_c" name="estrone 3-glucosiduronic acid" compartment="C_c"/>
		<species id="M_thmtp_c" name="thiamine(1+) triphosphate(4-)" compartment="C_c"/>
		<species id="M_CE5328_m" name="8(S)-hydroxy-hexadeca-4E,6E-10Z-trienoate" compartment="C_m"/>
		<species id="M_HC02205_c" name="prostaglandin-b2" compartment="C_c"/>
		<species id="M_dgdp_c" name="dGDP" compartment="C_c"/>
		<species id="M_CE4826_x" name="3-oxo-all-cis-6,9,12,15,18,21-tetracosahexaenoyl-CoA" compartment="C_x"/>
		<species id="M_m5masnB1_g" name="(alpha-D-mannosyl)5-beta-D-mannosyl-diacetylchitobiosyl-L-asparagine (protein)" compartment="C_g"/>
		<species id="M_core6_l" name="Core 6" compartment="C_l"/>
		<species id="M_3octdec2crn_c" name="3-hydroxyoctadecadienoylcarnitine" compartment="C_c"/>
		<species id="M_CE4814_c" name="(8Z,11Z,14Z,17Z)-eicosatetraenoyl-CoA" compartment="C_c"/>
		<species id="M_HC02199_e" name="glutathionyl-leuc4" compartment="C_e"/>
		<species id="M_7dhf_e" name="heptaglutamyl folate (DHF)" compartment="C_e"/>
		<species id="M_CE2421_m" name="(3S)-3-hydroxylinoleoyl-CoA" compartment="C_m"/>
		<species id="M_for_e" name="formate" compartment="C_e"/>
		<species id="M_HC01590_c" name="D-3-Hydroxyhexanoyl-ACP" compartment="C_c"/>
		<species id="M_dutp_c" name="dUTP" compartment="C_c"/>
		<species id="M_adpac_c" name="adipic acid" compartment="C_c"/>
		<species id="M_ksii_core2_pre10_g" name="keratan sulfate II biosynthesis, precursor 10" compartment="C_g"/>
		<species id="M_xolest2_hs_e" name="cholesterol ester" compartment="C_e"/>
		<species id="M_CE5150_c" name="trans,cis-2,11-eicosadienoyl-CoA" compartment="C_c"/>
		<species id="M_g1m7masnC_g" name="glucosyl-(alpha-D-mannosyl)7-beta-D-mannosyl-diacetylchitobiosyl-L-asparagine, isoform C (protein)" compartment="C_g"/>
		<species id="M_dedoldp_L_c" name="Dehydrodolichol diphosphate, human liver homolog" compartment="C_c"/>
		<species id="M_HC01405_m" name="(S)-3-hydroxyoctanoyl-CoA(4-)" compartment="C_m"/>
		<species id="M_HC02180_c" name="thromboxane-b2" compartment="C_c"/>
		<species id="M_CE5315_m" name="8(R)-hydroxy-hexadeca-2E,6E,10Z-trienoate" compartment="C_m"/>
		<species id="M_imp_m" name="IMP(2-)" compartment="C_m"/>
		<species id="M_dsmsterol_c" name="desmosterol" compartment="C_c"/>
		<species id="M_ach_e" name="acetylcholine" compartment="C_e"/>
		<species id="M_CE4831_c" name="3(S)-hydroxy-docosa-7,10,13,16-all-cis-tetraenoyl-CoA" compartment="C_c"/>
		<species id="M_CE5153_c" name="3(S)-hydroxy-13cis-docosenoyl-CoA" compartment="C_c"/>
		<species id="M_glc3man_g" name="glucose-1,2-(2)[glucose-1,3]-mannose oligosaccharide" compartment="C_g"/>
		<species id="M_m7mpdol_L_r" name="(alpha-D-Mannosyl)7-beta-D-mannosyl-diacetylchitobiosyldiphosphodolichol, human liver homolog" compartment="C_r"/>
		<species id="M_ocdcea_c" name="octadecenoate (n-C18:1)" compartment="C_c"/>
		<species id="M_3ohodcoa_r" name="3-oxooctadecanoyl-CoA(4-)" compartment="C_r"/>
		<species id="M_CE0695_m" name="cis-laur-5-enoyl-CoA" compartment="C_m"/>
		<species id="M_adprib_e" name="D-ribofuranos-5-yl-ADP(2-)" compartment="C_e"/>
		<species id="M_R1coa_hs_c" name="R group 1 Coenzyme A" compartment="C_c"/>
		<species id="M_HC02205_e" name="prostaglandin-b2" compartment="C_e"/>
		<species id="M_hdcoa_c" name="Hexadecenoyl-CoA (n-C16:1CoA)" compartment="C_c"/>
		<species id="M_CE5169_c" name="24-oxo-25(R)-trihydroxycoprostanoyl-CoA" compartment="C_c"/>
		<species id="M_arachcoa_x" name="arachidyl coenzyme A" compartment="C_x"/>
		<species id="M_h2o_g" name="water" compartment="C_g"/>
		<species id="M_HC02175_e" name="caprate" compartment="C_e"/>
		<species id="M_CE2248_r" name="3-hydroxyoctadecanoyl-CoA(4-)" compartment="C_r"/>
		<species id="M_hexe3coa_m" name="3-hexenoylcoa" compartment="C_m"/>
		<species id="M_lnlccoa_m" name="linoleic coenzyme A" compartment="C_m"/>
		<species id="M_CE5162_r" name="trans,cis-2,9-octadecadienoyl-CoA" compartment="C_r"/>
		<species id="M_lac_L_x" name="(S)-lactate" compartment="C_x"/>
		<species id="M_co2_m" name="CO2" compartment="C_m"/>
		<species id="M_CE4843_r" name="cis,cis-11,14-eicosadienoyl-CoA" compartment="C_r"/>
		<species id="M_3hexdcoa_m" name="3-hydroxyhexadecanoylcoa" compartment="C_m"/>
		<species id="M_CE2242_c" name="trans-docos-2-enoyl-CoA" compartment="C_c"/>
		<species id="M_tetpent3coa_c" name="tetracosapentaenoyl coenzyme A, n-3" compartment="C_c"/>
		<species id="M_nac_c" name="Nicotinate" compartment="C_c"/>
		<species id="M_glyleu_e" name="Glycylleucine" compartment="C_e"/>
		<species id="M_thr_L_e" name="L-threonine" compartment="C_e"/>
		<species id="M_CE2417_c" name="3(S)-hydroxy-5Z,8Z-tetradecadienoyl-CoA" compartment="C_c"/>
		<species id="M_CE5116_x" name="trans-3-cis-8,11,14-eicosatetraenoyl-CoA" compartment="C_x"/>
		<species id="M_pmtcrn_x" name="L-palmitoylcarnitine" compartment="C_x"/>
		<species id="M_nadh_m" name="Nicotinamide adenine dinucleotide - reduced" compartment="C_m"/>
		<species id="M_CE4815_c" name="stearidonoyl-CoA" compartment="C_c"/>
		<species id="M_crvnc_c" name="cervonic acid, C22:6 n-3" compartment="C_c"/>
		<species id="M_CE4823_x" name="tetracosa-6,9,12,15,18,21-all-cis-hexaenoyl-CoA" compartment="C_x"/>
		<species id="M_estrones_c" name="estrone 3-sulfate(1-)" compartment="C_c"/>
		<species id="M_HC02149_m" name="O-Propanoylcarnitine" compartment="C_m"/>
		<species id="M_7dhf_m" name="heptaglutamyl folate (DHF)" compartment="C_m"/>
		<species id="M_2dodtricoa_x" name="2,6,9-dodecatrienoylcoa" compartment="C_x"/>
		<species id="M_atp_r" name="ATP(4-)" compartment="C_r"/>
		<species id="M_ksii_core2_deg5_l" name="keratan sulfate II (core 2-linked), degradation product 5" compartment="C_l"/>
		<species id="M_ahandrostanglc_e" name="3alpha-hydroxy-5beta-androstan-17-one 3-glucosiduronic acid" compartment="C_e"/>
		<species id="M_ksi_deg17_l" name="keratan sulfate I, degradation product 17" compartment="C_l"/>
		<species id="M_noncoa_m" name="nonanoylcoa" compartment="C_m"/>
		<species id="M_ocdececrn_m" name="11-octadecenoyl carnitine" compartment="C_m"/>
		<species id="M_aacoa_c" name="Acetoacetyl-CoA" compartment="C_c"/>
		<species id="M_hexccrn_m" name="hexacosanoyl carnitine" compartment="C_m"/>
		<species id="M_CE5153_r" name="3(S)-hydroxy-13cis-docosenoyl-CoA" compartment="C_r"/>
		<species id="M_CE2418_c" name="(3S)-3-hydroxy-cis,cis-palmito-7,10-dienoyl-CoA" compartment="C_c"/>
		<species id="M_CE4799_m" name="2,6-dimethyl-trans-2-heptenoyl-CoA" compartment="C_m"/>
		<species id="M_gly_c" name="Glycine" compartment="C_c"/>
		<species id="M_nm2masn_g" name="(N-acetyl-D-glucosaminyl-(alpha-D-mannosyl)2-beta-D-mannosyl-diacetylchitobiosyl)-L-asparagine (protein)" compartment="C_g"/>
		<species id="M_grdp_c" name="Geranyl diphosphate" compartment="C_c"/>
		<species id="M_glutcoa_m" name="glutaryl-CoA(5-)" compartment="C_m"/>
		<species id="M_ppcoa_x" name="Propanoyl-CoA" compartment="C_x"/>
		<species id="M_ump_c" name="UMP" compartment="C_c"/>
		<species id="M_m7masnA_g" name="(alpha-D-mannosyl)7-beta-D-mannosyl-diacetylchitobiosyl-L-asparagine, isoform A (protein)" compartment="C_g"/>
		<species id="M_m4masn_g" name="(alpha-D-mannosyl)4-beta-D-mannosyl-diacetylchitobiosyl-L-asparagine (protein)" compartment="C_g"/>
		<species id="M_HC01605_c" name="3-Oxohexadecanoyl-ACP" compartment="C_c"/>
		<species id="M_2ddecdicoa_x" name="2,6-dodecadienoylcoa" compartment="C_x"/>
		<species id="M_CE5306_m" name="3(S),8(R)-dihydroxy-6E,10Z-hexadecadienoate" compartment="C_m"/>
		<species id="M_nadph_r" name="Nicotinamide adenine dinucleotide phosphate - reduced" compartment="C_r"/>
		<species id="M_elaid_e" name="elaidate" compartment="C_e"/>
		<species id="M_hmgcoa_x" name="(3S)-3-hydroxy-3-methylglutaryl-CoA(5-)" compartment="C_x"/>
		<species id="M_lac_L_c" name="(S)-lactate" compartment="C_c"/>
		<species id="M_Rtotal2coa_m" name="R total 2 coenzyme A" compartment="C_m"/>
		<species id="M_CE4829_c" name="adrenoyl-CoA" compartment="C_c"/>
		<species id="M_dump_n" name="dUMP(2-)" compartment="C_n"/>
		<species id="M_ksii_core4_deg3_l" name="keratan sulfate II (core 4-linked), degradation product 3" compartment="C_l"/>
		<species id="M_ddece1crn_e" name="dodecenoyl carnitine" compartment="C_e"/>
		<species id="M_thmtp_e" name="thiamine(1+) triphosphate(4-)" compartment="C_e"/>
		<species id="M_HC02201_c" name="S-glutathionyl-ethacrynic-acid" compartment="C_c"/>
		<species id="M_CE4827_x" name="docosa-4,7,10,13,16,19-all-cis-hexaenoyl-CoA" compartment="C_x"/>
		<species id="M_xolest_hs_r" name="cholesterol ester" compartment="C_r"/>
		<species id="M_CE2247_c" name="3-hydroxyeicosanoyl-CoA (4-)" compartment="C_c"/>
		<species id="M_c12dccoa_c" name="dodecanedioylcoa" compartment="C_c"/>
		<species id="M_rib_D_c" name="D-ribose" compartment="C_c"/>
		<species id="M_dhap_x" name="Dihydroxyacetone phosphate" compartment="C_x"/>
		<species id="M_10fthf7glu_e" name="10-formyltetrahydrofolate-[Glu](7)" compartment="C_e"/>
		<species id="M_dcsptn1_e" name="docosa-4,7,10,13,16-pentaenoic acid" compartment="C_e"/>
		<species id="M_dopa_e" name="dopaminium(1+)" compartment="C_e"/>
		<species id="M_CE2441_x" name="2E,4Z,7Z,10Z-hexadecatetraenoyl-CoA" compartment="C_x"/>
		<species id="M_chsterol_m" name="cholesterol" compartment="C_m"/>
		<species id="M_3ohodcoa_c" name="3-oxooctadecanoyl-CoA(4-)" compartment="C_c"/>
		<species id="M_prostge2_c" name="prostaglandin E2(1-)" compartment="C_c"/>
		<species id="M_paps_g" name="(2R,3S,4R,5R)-5-(6-amino-9H-purin-9-yl)-4-hydroxy-2-({[(sulfonatooxy)phosphinato]oxy}methyl)oxolan-3-yl phosphate" compartment="C_g"/>
		<species id="M_asp_D_c" name="D-aspartate(1-)" compartment="C_c"/>
		<species id="M_so4_c" name="sulfate" compartment="C_c"/>
		<species id="M_CE5126_c" name="(2R)-pristanoyl-CoA" compartment="C_c"/>
		<species id="M_ksii_core4_pre9_g" name="keratan sulfate II biosynthesis, precursor 9" compartment="C_g"/>
		<species id="M_succ_c" name="Succinate" compartment="C_c"/>
		<species id="M_10fthf_e" name="10-formyltetrahydrofolate(2-)" compartment="C_e"/>
		<species id="M_arachcrn_m" name="arachidyl carnitine" compartment="C_m"/>
		<species id="M_dolmanp_U_c" name="Dolichyl phosphate D-mannose, human uterine homolog" compartment="C_c"/>
		<species id="M_m4mpdol_U_c" name="(alpha-D-Mannosyl)4-beta-D-mannosyl-diacetylchitobiosyldiphosphodolichol, human uterine homolog" compartment="C_c"/>
		<species id="M_nadp_x" name="Nicotinamide adenine dinucleotide phosphate" compartment="C_x"/>
		<species id="M_c8crn_c" name="octanoyl carnitine" compartment="C_c"/>
		<species id="M_lneldcACP_c" name="linoelaidic acid ACP (all trans)" compartment="C_c"/>
		<species id="M_2dodtricoa_m" name="2,6,9-dodecatrienoylcoa" compartment="C_m"/>
		<species id="M_hdd2coa_m" name="trans-Hexadec-2-enoyl-CoA" compartment="C_m"/>
		<species id="M_hretn_c" name="4 hydroxy retinoic acid" compartment="C_c"/>
		<species id="M_dcyt_n" name="2'-deoxycytidine" compartment="C_n"/>
		<species id="M_5htrp_c" name="5-hydroxy-L-tryptophan" compartment="C_c"/>
		<species id="M_HC02179_c" name="20-hydroxy-arachidonate" compartment="C_c"/>
		<species id="M_lnlncg_e" name="gamma-linolenate" compartment="C_e"/>
		<species id="M_HC02206_c" name="prostaglandin C1(1-)" compartment="C_c"/>
		<species id="M_pmtcoa_r" name="Palmitoyl-CoA (n-C16:0CoA)" compartment="C_r"/>
		<species id="M_m1mpdol_L_c" name="alpha-D-mannosyl-beta-D-mannosyl-diacylchitobiosyldiphosphodolichol, human liver homolog" compartment="C_c"/>
		<species id="M_eicostet_c" name="eicosatetranoic acid" compartment="C_c"/>
		<species id="M_idp_e" name="IDP(3-)" compartment="C_e"/>
		<species id="M_ksi_pre35_g" name="keratan sulfate I biosynthesis, precursor 35" compartment="C_g"/>
		<species id="M_CE2314_c" name="4,4-dimethylcholesta-8(9)-en-3beta-ol" compartment="C_c"/>
		<species id="M_pchol_hs_c" name="Phosphatidylcholine" compartment="C_c"/>
		<species id="M_dd5ecoa_m" name="5-dodecenoylcoa" compartment="C_m"/>
		<species id="M_CE0693_c" name="3-oxolaur-6-cis-enoyl-CoA" compartment="C_c"/>
		<species id="M_c4dc_x" name="succinyl carnitine" compartment="C_x"/>
		<species id="M_arachdcrn_c" name="C20:4 carnitine" compartment="C_c"/>
		<species id="M_prostge1_c" name="prostaglandin E1(1-)" compartment="C_c"/>
		<species id="M_3hbcoa_R_c" name="(R)-3-hydroxybutanoyl-CoA(4-)" compartment="C_c"/>
		<species id="M_CE5156_r" name="3-oxo-cis-15-tetracosaenoyl-CoA" compartment="C_r"/>
		<species id="M_stcoa_c" name="Stearoyl-CoA (n-C18:0CoA)" compartment="C_c"/>
		<species id="M_cysam_e" name="cysteaminium" compartment="C_e"/>
		<species id="M_pristcoa_c" name="pristanoyl coa" compartment="C_c"/>
		<species id="M_dheas_c" name="3beta-hydroxyandrost-5-en-17-one 3-sulfate(1-)" compartment="C_c"/>
		<species id="M_adrncrn_c" name="Adrenyl carnitine" compartment="C_c"/>
		<species id="M_ksii_core4_pre8_g" name="keratan sulfate II biosynthesis, precursor 8" compartment="C_g"/>
		<species id="M_acac_x" name="acetoacetate" compartment="C_x"/>
		<species id="M_HC02208_c" name="prostaglandin-d1" compartment="C_c"/>
		<species id="M_ura_c" name="Uracil" compartment="C_c"/>
		<species id="M_CE5114_c" name="trans-2-cis,cis,cis-8,11,14-eicosatetraenoyl-CoA" compartment="C_c"/>
		<species id="M_acrn_r" name="O-acetylcarnitine" compartment="C_r"/>
		<species id="M_CE4840_r" name="(3S)-hydroxy-eicosa-cis,cis-11,14-dienoyl-CoA" compartment="C_r"/>
		<species id="M_odecrn_m" name="octadecenoyl carnitine" compartment="C_m"/>
		<species id="M_CE4816_r" name="2-trans-9,12,15,18,21-all-cis-tetracosahexaenoyl-CoA" compartment="C_r"/>
		<species id="M_ksi_deg30_l" name="keratan sulfate I, degradation product 30" compartment="C_l"/>
		<species id="M_CE4802_m" name="3(S)-hydroxy-4-methyl-pentanoyl-CoA" compartment="C_m"/>
		<species id="M_gmp_m" name="GMP(3-)" compartment="C_m"/>
		<species id="M_CE5119_m" name="trans-3-cis-8-tetradecadienoyl-CoA" compartment="C_m"/>
		<species id="M_paps_c" name="(2R,3S,4R,5R)-5-(6-amino-9H-purin-9-yl)-4-hydroxy-2-({[(sulfonatooxy)phosphinato]oxy}methyl)oxolan-3-yl phosphate" compartment="C_c"/>
		<species id="M_lneldc_e" name="linoelaidic acid (all trans C18:2)" compartment="C_e"/>
		<species id="M_5forthf_c" name="5-Formiminotetrahydrofolate" compartment="C_c"/>
		<species id="M_tchola_x" name="taurocholic acid" compartment="C_x"/>
		<species id="M_leugly_c" name="Leucylglycine" compartment="C_c"/>
		<species id="M_tetpent6_c" name="tetracosapentaenoic acid, n-6" compartment="C_c"/>
		<species id="M_cmp_n" name="CMP(2-)" compartment="C_n"/>
		<species id="M_dolp_U_c" name="dolichyl phosphate(2-)" compartment="C_c"/>
		<species id="M_nac_e" name="Nicotinate" compartment="C_e"/>
		<species id="M_leu_L_c" name="L-leucine" compartment="C_c"/>
		<species id="M_prostgh2_e" name="prostaglandin H2(1-)" compartment="C_e"/>
		<species id="M_CE4849_c" name="3(S)-hydroxy-tetracosa-12,15,18,21-all-cis-tetraenoyl-CoA" compartment="C_c"/>
		<species id="M_prostgf2_e" name="prostaglandin F2alpha(1-)" compartment="C_e"/>
		<species id="M_CE4825_x" name="(3S)-hydroxy-tetracosa-6,9,12,15,18,21-all-cis-hexaenoyl-CoA" compartment="C_x"/>
		<species id="M_CE5120_m" name="trans-2-cis-8-tetradecadienoyl-CoA" compartment="C_m"/>
		<species id="M_udp_r" name="UDP" compartment="C_r"/>
		<species id="M_CE5323_m" name="6(S)-hydroxy-tetradeca-2E,4E,8Z-trienoate" compartment="C_m"/>
		<species id="M_hexccoa_x" name="Hexacosanoyl-CoA (n-C26:0CoA)" compartment="C_x"/>
		<species id="M_dectricoa_x" name="2,4,7-decatrienoylcoa" compartment="C_x"/>
		<species id="M_strdnc_e" name="stearidonic acid C18:4, n-3" compartment="C_e"/>
		<species id="M_HC02154_e" name="GM4-pool" compartment="C_e"/>
		<species id="M_gmp_n" name="GMP(3-)" compartment="C_n"/>
		<species id="M_andrstrnglc_c" name="androsterone 3-glucosiduronic acid" compartment="C_c"/>
		<species id="M_tetdec2crn_c" name="tetradecadienoyl carnitine" compartment="C_c"/>
		<species id="M_pap_c" name="adenosine 3',5'-bismonophosphate(4-)" compartment="C_c"/>
		<species id="M_CE2038_x" name="trans-2,3-dehydropristanoyl-CoA" compartment="C_x"/>
		<species id="M_dheas_e" name="3beta-hydroxyandrost-5-en-17-one 3-sulfate(1-)" compartment="C_e"/>
		<species id="M_naglc2p_U_c" name="N-Acetyl-D-glucosaminyldiphosphodolichol, human uterine homolog" compartment="C_c"/>
		<species id="M_ksii_core2_l" name="keratan sulfate II (core 2-linked)" compartment="C_l"/>
		<species id="M_CE2248_n" name="3-hydroxyoctadecanoyl-CoA(4-)" compartment="C_n"/>
		<species id="M_3ddcrn_e" name="3-hydroxydodecanoylcarnitine" compartment="C_e"/>
		<species id="M_udp_g" name="UDP(3-)" compartment="C_g"/>
		<species id="M_f6p_c" name="D-Fructose 6-phosphate" compartment="C_c"/>
		<species id="M_HC02192_e" name="taurolithocholate" compartment="C_e"/>
		<species id="M_pep_c" name="Phosphoenolpyruvate" compartment="C_c"/>
		<species id="M_10fthf_c" name="10-Formyltetrahydrofolate" compartment="C_c"/>
		<species id="M_HC02097_c" name="3-Oxostearoyl-ACP" compartment="C_c"/>
		<species id="M_CE0693_x" name="3-oxolaur-6-cis-enoyl-CoA" compartment="C_x"/>
		<species id="M_CE5309_m" name="3-oxo-8(R)-hydroxy-hexadeca-6E,10Z-dienoate" compartment="C_m"/>
		<species id="M_hpdcacoa_m" name="heptadecanoyl coa" compartment="C_m"/>
		<species id="M_acald_m" name="acetaldehyde" compartment="C_m"/>
		<species id="M_ksi_pre23_g" name="keratan sulfate I biosynthesis, precursor 23" compartment="C_g"/>
		<species id="M_amp_x" name="AMP" compartment="C_x"/>
		<species id="M_CE2424_m" name="3-oxo-cis,cis-5,8-tetradecadienoyl-CoA" compartment="C_m"/>
		<species id="M_vacc_c" name="trans-vaccenate" compartment="C_c"/>
		<species id="M_CE2417_x" name="3(S)-hydroxy-5Z,8Z-tetradecadienoyl-CoA" compartment="C_x"/>
		<species id="M_mag_hs_c" name="monoacylglycerol 2" compartment="C_c"/>
		<species id="M_3ivcoa_m" name="3-hydroxyisovalerylcoa" compartment="C_m"/>
		<species id="M_ctdecdcoa_m" name="cis2trans4decadienoylcoa" compartment="C_m"/>
		<species id="M_C05279_m" name="trans,cis-Lauro-2,6-dienoyl-CoA" compartment="C_m"/>
		<species id="M_adrnl_c" name="Adrenaline" compartment="C_c"/>
		<species id="M_CE0693_m" name="3-oxolaur-6-cis-enoyl-CoA" compartment="C_m"/>
		<species id="M_for_m" name="formate" compartment="C_m"/>
		<species id="M_dd3coa_m" name="cis-dodec-3-enoyl-CoA(4-)" compartment="C_m"/>
		<species id="M_HC02187_e" name="reverse-triiodthyronine" compartment="C_e"/>
		<species id="M_hpdca_c" name="margarate" compartment="C_c"/>
		<species id="M_CE5327_m" name="8(S)-hydroxy-hexadeca-2E,6E,10Z-trienoate" compartment="C_m"/>
		<species id="M_HC02198_e" name="2-[(4R)-4-[(1S,2S,5R,7R,10R,11S,14R,15R)-2,15-dimethyl-5-(sulfonatooxy)tetracyclo[8.7.0.0^{2,7}.0^{11,15}]heptadecan-14-yl]pentanamido]ethane-1-sulfonate" compartment="C_e"/>
		<species id="M_dodecanac_x" name="Dodecanedioic acid" compartment="C_x"/>
		<species id="M_dadp_m" name="dADP(3-)" compartment="C_m"/>
		<species id="M_dcsptn1_c" name="docosa-4,7,10,13,16-pentaenoic acid" compartment="C_c"/>
		<species id="M_HC02216_e" name="prostaglandin-f2beta" compartment="C_e"/>
		<species id="M_itp_c" name="ITP(3-)" compartment="C_c"/>
		<species id="M_m3mpdol_U_c" name="(alpha-D-mannosyl)3-beta-D-mannosyl-diacetylchitodiphosphodolichol, human uterine homolog" compartment="C_c"/>
		<species id="M_h2o2_x" name="Hydrogen peroxide" compartment="C_x"/>
		<species id="M_succ_m" name="Succinate" compartment="C_m"/>
		<species id="M_7thf_c" name="heptaglutamyl folate (THF)" compartment="C_c"/>
		<species id="M_dudp_m" name="dUDP(3-)" compartment="C_m"/>
		<species id="M_ach_c" name="acetylcholine" compartment="C_c"/>
		<species id="M_strdnccoa_c" name="stearidonyl coenzyme A" compartment="C_c"/>
		<species id="M_fad_x" name="Flavin adenine dinucleotide oxidized" compartment="C_x"/>
		<species id="M_g3m8masn_g" name="(alpha-D-Glucosyl)3-(alpha-D-mannosyl)8-beta-D-mannosyl-diacetylchitobiosyl-L-asparagine (protein)" compartment="C_g"/>
		<species id="M_ksii_core4_pre3_g" name="keratan sulfate II biosynthesis, precursor 3" compartment="C_g"/>
		<species id="M_3odcoa_m" name="3-oxodecanoyl-CoA(4-)" compartment="C_m"/>
		<species id="M_dece3coa_m" name="3-decenoylcoa" compartment="C_m"/>
		<species id="M_thf_l" name="(6S)-5,6,7,8-tetrahydrofolate(2-)" compartment="C_l"/>
		<species id="M_3hdcoa_m" name="(S)-3-Hydroxydecanoyl-CoA" compartment="C_m"/>
		<species id="M_tdcoa_x" name="Tetradecanoyl-CoA (n-C14:0CoA)" compartment="C_x"/>
		<species id="M_HC02201_e" name="S-glutathionyl-ethacrynic-acid" compartment="C_e"/>
		<species id="M_bhb_c" name="(R)-3-hydroxybutyrate" compartment="C_c"/>
		<species id="M_3hexdcoa_c" name="3-hydroxyhexadecanoylcoa" compartment="C_c"/>
		<species id="M_CE2248_c" name="3-hydroxyoctadecanoyl-CoA(4-)" compartment="C_c"/>
		<species id="M_ksi_pre31_g" name="keratan sulfate I biosynthesis, precursor 31" compartment="C_g"/>
		<species id="M_cdp_c" name="CDP" compartment="C_c"/>
		<species id="M_3octdeccrn_e" name="3-hydroxyoctadecanoyl carnitine" compartment="C_e"/>
		<species id="M_tetpent3_e" name="tetracosapentaenoic acid, n-3" compartment="C_e"/>
		<species id="M_HC01599_c" name="3-Oxododecanoyl-ACP" compartment="C_c"/>
		<species id="M_HC01322_c" name="(R)-3-Hydroxydecanoyl-ACP" compartment="C_c"/>
		<species id="M_ppi_n" name="diphosphate(3-)" compartment="C_n"/>
		<species id="M_3bcrn_c" name="3-hydroxy butyryl carnitine" compartment="C_c"/>
		<species id="M_CE0932_x" name="pristanate" compartment="C_x"/>
		<species id="M_fadh2_m" name="Flavin adenine dinucleotide reduced" compartment="C_m"/>
		<species id="M_nh4_e" name="ammonium" compartment="C_e"/>
		<species id="M_dutp_n" name="dUTP" compartment="C_n"/>
		<species id="M_cholcoads_x" name="3alpha,7alpha,12alpha-Trihydroxy-5beta-cholest-24-enoyl-CoA" compartment="C_x"/>
		<species id="M_CE5121_x" name="trans-3-decenoyl-CoA" compartment="C_x"/>
		<species id="M_3docopencoa_x" name="3,7,10,13,16-docosapentenoylcoa" compartment="C_x"/>
		<species id="M_dodecanac_c" name="Dodecanedioic acid" compartment="C_c"/>
		<species id="M_c6crn_c" name="hexanoyl carnitine" compartment="C_c"/>
		<species id="M_omhdecacid_r" name="w-hydroxydecanoicacid" compartment="C_r"/>
		<species id="M_CE4837_c" name="tetracosa-9,12,15,18-all-cis-tetraenoyl-CoA" compartment="C_c"/>
		<species id="M_tettet6_e" name="tetracosatetraenoic acid n-6" compartment="C_e"/>
		<species id="M_leuktrB4_e" name="leukotriene B4(1-)" compartment="C_e"/>
		<species id="M_m8masn_r" name="(alpha-D-mannosyl)8-beta-D-mannosyl-diacetylchitobiosyl-L-asparagine (protein)" compartment="C_r"/>
		<species id="M_q10_m" name="ubiquinone-10" compartment="C_m"/>
		<species id="M_rib_D_e" name="D-ribose" compartment="C_e"/>
		<species id="M_CE2432_x" name="trans-2-cis,cis-5,8-tetradecatrienoyl-CoA" compartment="C_x"/>
		<species id="M_CE4850_r" name="3-oxo-docosa-10,13,16,19-all-cis-tetraenoyl-CoA" compartment="C_r"/>
		<species id="M_nh4_r" name="ammonium" compartment="C_r"/>
		<species id="M_doldp_U_r" name="Dolichol diphosphate, human uterine homolog" compartment="C_r"/>
		<species id="M_35cgmp_e" name="3',5'-cyclic GMP(1-)" compartment="C_e"/>
		<species id="M_CE0713_m" name="3-oxolinoleoyl-CoA" compartment="C_m"/>
		<species id="M_ksi_deg28_l" name="keratan sulfate I, degradation product 28" compartment="C_l"/>
		<species id="M_c101crn_e" name="decenoyl carnitine" compartment="C_e"/>
		<species id="M_pro_L_c" name="L-proline" compartment="C_c"/>
		<species id="M_hexc_c" name="cerotate" compartment="C_c"/>
		<species id="M_pmtcoa_m" name="Palmitoyl-CoA (n-C16:0CoA)" compartment="C_m"/>
		<species id="M_doco13ecoa_x" name="13-docosenoylcoa" compartment="C_x"/>
		<species id="M_h_e" name="proton" compartment="C_e"/>
		<species id="M_Rtotal2_c" name="R total 2 position" compartment="C_c"/>
		<species id="M_adrn_e" name="adrenic acid" compartment="C_e"/>
		<species id="M_3ttetddcoa_c" name="3-hydroxy trans5,8tetradecadienoyl coa" compartment="C_c"/>
		<species id="M_hdcecrn_m" name="Hexadecenoyl carnitine" compartment="C_m"/>
		<species id="M_CE5154_r" name="trans,cis-2,13-docosadienoyl-CoA" compartment="C_r"/>
		<species id="M_atp_m" name="ATP(4-)" compartment="C_m"/>
		<species id="M_co2_l" name="carbon dioxide" compartment="C_l"/>
		<species id="M_CE5325_m" name="6(S)-hydroxy-tetradeca-4E,8Z-dienoate" compartment="C_m"/>
		<species id="M_CE0695_x" name="cis-laur-5-enoyl-CoA" compartment="C_x"/>
		<species id="M_CE5166_m" name="25(S)-trihydroxycoprostanoyl-CoA" compartment="C_m"/>
		<species id="M_retinol_e" name="retinol" compartment="C_e"/>
		<species id="M_CE5307_m" name="3-oxo-10(R)-hydroxy-octadeca-6E,8E,12Z-trienoate" compartment="C_m"/>
		<species id="M_ocdcyaACP_c" name="Octadecynoyl-ACP (n-C18:2ACP)" compartment="C_c"/>
		<species id="M_acACP_c" name="Acetyl-ACP" compartment="C_c"/>
		<species id="M_HC02199_c" name="glutathionyl-leuc4" compartment="C_c"/>
		<species id="M_CE4824_c" name="tetracosa-9,12,15,18,21-all-cis-pentaenoyl-CoA" compartment="C_c"/>
		<species id="M_ksi_pre26_g" name="keratan sulfate I biosynthesis, precursor 26" compartment="C_g"/>
		<species id="M_eicostetcrn_c" name="Eicosatetranoyl carnitine" compartment="C_c"/>
		<species id="M_lnlcACP_c" name="linoleic acid ACP (all cis)" compartment="C_c"/>
		<species id="M_ksi_deg34_l" name="keratan sulfate I, degradation product 34" compartment="C_l"/>
		<species id="M_sebacid_c" name="sebacicacid" compartment="C_c"/>
		<species id="M_ps_hs_e" name="phosphatidylserine" compartment="C_e"/>
		<species id="M_mpdol_U_c" name="beta-D-Mannosyldiacetylchitobiosyldiphosphodolichol, human uterine homolog" compartment="C_c"/>
		<species id="M_adp_c" name="ADP" compartment="C_c"/>
		<species id="M_dsmsterol_n" name="desmosterol" compartment="C_n"/>
		<species id="M_CE5321_m" name="3-oxo-8(S)-hydroxy-hexadeca-6E,10Z-dienoate" compartment="C_m"/>
		<species id="M_CE4844_c" name="3(S)-hydroxy-10,13,16-all-cis-docosatrienoyl-CoA" compartment="C_c"/>
		<species id="M_acnam_l" name="N-acetylneuraminate" compartment="C_l"/>
		<species id="M_ttetddcoa_m" name="trans5,8tetradecadienoylcoa" compartment="C_m"/>
		<species id="M_pyr_e" name="pyruvate" compartment="C_e"/>
		<species id="M_HC02194_c" name="ursodeoxycholate" compartment="C_c"/>
		<species id="M_mev_R_x" name="(R)-mevalonate" compartment="C_x"/>
		<species id="M_ksi_pre9_g" name="keratan sulfate I biosynthesis, precursor 9" compartment="C_g"/>
		<species id="M_ptdcacoa_c" name="pentadecanoyl Coenzyme A" compartment="C_c"/>
		<species id="M_CE4830_r" name="2-trans-9,12,15,18-all-cis-tetracosapentaenoyl-CoA" compartment="C_r"/>
		<species id="M_arachdcoa_x" name="arachidonoyl-CoA(4-)" compartment="C_x"/>
		<species id="M_ksi_pre17_g" name="keratan sulfate I biosynthesis, precursor 17" compartment="C_g"/>
		<species id="M_ppi_r" name="Diphosphate" compartment="C_r"/>
		<species id="M_prostgd2_e" name="prostaglandin D2(1-)" compartment="C_e"/>
		<species id="M_fuc_L_l" name="L-fucose" compartment="C_l"/>
		<species id="M_CE4786_c" name="nisinate" compartment="C_c"/>
		<species id="M_lpchol_hs_e" name="lysophosphatidylcholine" compartment="C_e"/>
		<species id="M_HC01403_x" name="(S)-3-hydroxydecanoyl-CoA(4-)" compartment="C_x"/>
		<species id="M_3tetd7ecoa_m" name="3-hydroxy tetradecenoyl-7-coa" compartment="C_m"/>
		<species id="M_10fthf_m" name="10-formyltetrahydrofolate(2-)" compartment="C_m"/>
		<species id="M_ksi_deg32_l" name="keratan sulfate I, degradation product 32" compartment="C_l"/>
		<species id="M_pro_D_c" name="D-proline" compartment="C_c"/>
		<species id="M_Rtotal2_e" name="R total 2 position" compartment="C_e"/>
		<species id="M_HC02195_e" name="tauroursodeoxycholate" compartment="C_e"/>
		<species id="M_tddedi2coa_m" name="trans2,6dodecadienoylcoa" compartment="C_m"/>
		<species id="M_arachcrn_c" name="arachidyl carnitine" compartment="C_c"/>
		<species id="M_pmtcrn_m" name="L-palmitoylcarnitine" compartment="C_m"/>
		<species id="M_amp_e" name="AMP" compartment="C_e"/>
		<species id="M_ala_D_e" name="D-alanine" compartment="C_e"/>
		<species id="M_HC01399_x" name="(S)-3-hydroxytetradecanoyl-CoA(4-)" compartment="C_x"/>
		<species id="M_elaidcrn_c" name="Elaidic carnitine" compartment="C_c"/>
		<species id="M_CE4819_r" name="3-oxo-docosa-7,10,13,16,19-all-cis-pentaenoyl-CoA" compartment="C_r"/>
		<species id="M_HC01321_c" name="(R)-3-Hydroxybutanoyl-ACP" compartment="C_c"/>
		<species id="M_CE2254_m" name="docosanoyl-CoA" compartment="C_m"/>
		<species id="M_3hexdtricoa_m" name="3,7,10-hexadecatrienoylcoa" compartment="C_m"/>
		<species id="M_ksi_deg27_l" name="keratan sulfate I, degradation product 27" compartment="C_l"/>
		<species id="M_ksi_deg23_l" name="keratan sulfate I, degradation product 23" compartment="C_l"/>
		<species id="M_etoh_c" name="ethanol" compartment="C_c"/>
		<species id="M_dlnlcgcoa_r" name="dihomo-gamma-linolenyl coenzyme A" compartment="C_r"/>
		<species id="M_prostgd2_c" name="prostaglandin D2(1-)" compartment="C_c"/>
		<species id="M_CE2596_x" name="trans,cis-dodeca-2,5-dienoyl-CoA" compartment="C_x"/>
		<species id="M_ala_L_c" name="L-alanine" compartment="C_c"/>
		<species id="M_CE0713_x" name="3-oxolinoleoyl-CoA" compartment="C_x"/>
		<species id="M_strdnccoa_x" name="stearidonyl coenzyme A" compartment="C_x"/>
		<species id="M_dttp_c" name="dTTP" compartment="C_c"/>
		<species id="M_5tedtricoa_x" name="5,8,11-tetradecatrienoylcoa" compartment="C_x"/>
		<species id="M_c81crn_e" name="octenoyl carnitine" compartment="C_e"/>
		<species id="M_strdnccrn_m" name="stearidonyl carnitine" compartment="C_m"/>
		<species id="M_chito2pdol_L_c" name="N,N'-Diacetylchitobiosyldiphosphodolichol, human liver homolog" compartment="C_c"/>
		<species id="M_adp_r" name="ADP(3-)" compartment="C_r"/>
		<species id="M_5thf_m" name="pentaglutamyl folate (THF)" compartment="C_m"/>
		<species id="M_octa_e" name="octanoate (n-C8:0)" compartment="C_e"/>
		<species id="M_tdcoa_m" name="Tetradecanoyl-CoA (n-C14:0CoA)" compartment="C_m"/>
		<species id="M_hom_L_e" name="L-homoserine" compartment="C_e"/>
		<species id="M_dmpp_x" name="prenyl diphosphate(3-)" compartment="C_x"/>
		<species id="M_fdp_c" name="D-Fructose 1,6-bisphosphate" compartment="C_c"/>
		<species id="M_arachdcrn_r" name="C20:4 carnitine" compartment="C_r"/>
		<species id="M_cytd_e" name="Cytidine" compartment="C_e"/>
		<species id="M_gtp_m" name="GTP" compartment="C_m"/>
		<species id="M_HC10859_c" name="Malonyl-Carnitin" compartment="C_c"/>
		<species id="M_CE5152_r" name="3-oxo-13cis-docosenoyl-CoA" compartment="C_r"/>
		<species id="M_malcoa_l" name="malonyl-CoA(4-)" compartment="C_l"/>
		<species id="M_CE4823_r" name="tetracosa-6,9,12,15,18,21-all-cis-hexaenoyl-CoA" compartment="C_r"/>
		<species id="M_HC01412_x" name="trans-tetradec-2-enoyl-CoA(4-)" compartment="C_x"/>
		<species id="M_CE4827_c" name="docosa-4,7,10,13,16,19-all-cis-hexaenoyl-CoA" compartment="C_c"/>
		<species id="M_dctp_c" name="dCTP" compartment="C_c"/>
		<species id="M_hdcea_m" name="palmitoleate" compartment="C_m"/>
		<species id="M_2docohexecoa_m" name="2,7,10,13,16,19-docosahexenoylcoa" compartment="C_m"/>
		<species id="M_ins_m" name="inosine" compartment="C_m"/>
		<species id="M_hdcea_r" name="palmitoleate" compartment="C_r"/>
		<species id="M_stcoa_m" name="Stearoyl-CoA (n-C18:0CoA)" compartment="C_m"/>
		<species id="M_hdcea_c" name="Hexadecenoate (n-C16:1)" compartment="C_c"/>
		<species id="M_dgchol_c" name="glycochenodeoxycholic acid" compartment="C_c"/>
		<species id="M_gdp_e" name="GDP(3-)" compartment="C_e"/>
		<species id="M_hdca_c" name="palmitate" compartment="C_c"/>
		<species id="M_CE4844_r" name="3(S)-hydroxy-10,13,16-all-cis-docosatrienoyl-CoA" compartment="C_r"/>
		<species id="M_CE2418_x" name="(3S)-3-hydroxy-cis,cis-palmito-7,10-dienoyl-CoA" compartment="C_x"/>
		<species id="M_c101coa_c" name="decenoylcoa" compartment="C_c"/>
		<species id="M_CE2597_m" name="3(S)-3-hydroxydodecen-(5Z)-oyl-CoA" compartment="C_m"/>
		<species id="M_CE4818_r" name="3(S)-hydroxy-tetracosa-9,12,15,18,21-all-cis-pentaenoyl-CoA" compartment="C_r"/>
		<species id="M_CE2435_m" name="trans,cis-deca-2,4-dienoyl-CoA" compartment="C_m"/>
		<species id="M_hexdicoa_c" name="hexadecanedioylcoa" compartment="C_c"/>
		<species id="M_20ahchsterol_m" name="20-hydroxycholesterol" compartment="C_m"/>
		<species id="M_ksii_core2_deg6_l" name="keratan sulfate II (core 2-linked), degradation product 6" compartment="C_l"/>
		<species id="M_HC02175_c" name="caprate" compartment="C_c"/>
		<species id="M_eicostetcrn_m" name="Eicosatetranoyl carnitine" compartment="C_m"/>
		<species id="M_mlthf_m" name="5,10-Methylenetetrahydrofolate" compartment="C_m"/>
		<species id="M_CE5151_c" name="11-cis-eicosenoyl-CoA" compartment="C_c"/>
		<species id="M_ipdp_x" name="isopentenyl diphosphate(3-)" compartment="C_x"/>
		<species id="M_CE4853_c" name="trans,cis,cis,cis,cis-2,12,15,18,21-tetracosapentaenoyl-CoA" compartment="C_c"/>
		<species id="M_so4_l" name="sulfate" compartment="C_l"/>
		<species id="M_acetone_e" name="acetone" compartment="C_e"/>
		<species id="M_lipoate_e" name="lipoic acid" compartment="C_e"/>
		<species id="M_C07297_x" name="3-oxopristanoyl-CoA(4-)" compartment="C_x"/>
		<species id="M_CE4786_r" name="nisinate" compartment="C_r"/>
		<species id="M_decdicrn_c" name="decadienoyl carnitine" compartment="C_c"/>
		<species id="M_HC02206_e" name="prostaglandin C1(1-)" compartment="C_e"/>
		<species id="M_3odcoa_x" name="3-oxodecanoyl-CoA(4-)" compartment="C_x"/>
		<species id="M_tmndnccoa_x" name="timnodonyl coenzyme A" compartment="C_x"/>
		<species id="M_ap4a_c" name="P(1),P(4)-bis(5'-adenosyl) tetraphosphate(4-)" compartment="C_c"/>
		<species id="M_dtdp_m" name="dTDP" compartment="C_m"/>
		<species id="M_pe_hs_e" name="phosphatidylethanolamine" compartment="C_e"/>
		<species id="M_4hexdtricoa_x" name="4,7,10-hexadecatrienoylcoa" compartment="C_x"/>
		<species id="M_C08281_m" name="behenate" compartment="C_m"/>
		<species id="M_ksii_core2_deg1_l" name="keratan sulfate II (core 2-linked), degradation product 1" compartment="C_l"/>
		<species id="M_hpdcacrn_m" name="heptadecanoyl carnitine" compartment="C_m"/>
		<species id="M_HC01588_c" name="Butyryl-ACP" compartment="C_c"/>
		<species id="M_tddedicoa_m" name="trans3,6dodecadienoylcoa" compartment="C_m"/>
		<species id="M_CE5305_m" name="3(S),6(R)-dihydroxy-tetradec-8Z-enoate" compartment="C_m"/>
		<species id="M_accoa_c" name="Acetyl-CoA" compartment="C_c"/>
		<species id="M_ura_e" name="uracil" compartment="C_e"/>
		<species id="M_btn_e" name="Biotin" compartment="C_e"/>
		<species id="M_HC02147_c" name="L-Oleoylcarnitine" compartment="C_c"/>
		<species id="M_dutp_m" name="dUTP" compartment="C_m"/>
		<species id="M_hmgcoa_r" name="(3S)-3-hydroxy-3-methylglutaryl-CoA(5-)" compartment="C_r"/>
		<species id="M_dmhptcrn_e" name="2,6 dimethylheptanoyl carnitine" compartment="C_e"/>
		<species id="M_coa_c" name="Coenzyme A" compartment="C_c"/>
		<species id="M_hista_c" name="histamium" compartment="C_c"/>
		<species id="M_gln_L_e" name="L-glutamine" compartment="C_e"/>
		<species id="M_HC02147_m" name="L-Oleoylcarnitine" compartment="C_m"/>
		<species id="M_idp_c" name="IDP(3-)" compartment="C_c"/>
		<species id="M_ksi_deg14_l" name="keratan sulfate I, degradation product 14" compartment="C_l"/>
		<species id="M_CE5322_m" name="4(S)-hydroxy-dodec-6Z-enoate" compartment="C_m"/>
		<species id="M_ocdca_e" name="octadecanoate (n-C18:0)" compartment="C_e"/>
		<species id="M_3octdece1crn_c" name="3-hydroxy-octadecenoyl carnitine" compartment="C_c"/>
		<species id="M_3ivcrn_e" name="3-hydroxy-isovaleryl carnitine" compartment="C_e"/>
		<species id="M_prostgi2_e" name="prostaglandin I2(1-)" compartment="C_e"/>
		<species id="M_ksii_core2_pre1_g" name="keratan sulfate II biosynthesis, precursor 1" compartment="C_g"/>
		<species id="M_CE4828_x" name="trans-2-all-cis-6,9,12,15,18,21-tetracosaheptaenoyl-CoA" compartment="C_x"/>
		<species id="M_octe5coa_x" name="5-octenoylcoa" compartment="C_x"/>
		<species id="M_CE2249_c" name="3-hydroxytetracosanoyl-CoA(4-)" compartment="C_c"/>
		<species id="M_dolmanp_U_r" name="Dolichyl phosphate D-mannose, human uterine homolog" compartment="C_r"/>
		<species id="M_nadp_m" name="Nicotinamide adenine dinucleotide phosphate" compartment="C_m"/>
		<species id="M_cl_c" name="Chloride" compartment="C_c"/>
		<species id="M_CE0853_x" name="3-oxopalmitoleoyl-CoA" compartment="C_x"/>
		<species id="M_CE2431_x" name="cis-deca-4-enoyl-CoA" compartment="C_x"/>
		<species id="M_nrvnc_c" name="nervonate" compartment="C_c"/>
		<species id="M_phyQ_c" name="phylloquinone" compartment="C_c"/>
		<species id="M_CE4811_c" name="3-keto-eicosa-8,11,14,17-all-cis-tetraenoyl-CoA" compartment="C_c"/>
		<species id="M_arach_c" name="arachidate" compartment="C_c"/>
		<species id="M_pmtcoa_x" name="Palmitoyl-CoA (n-C16:0CoA)" compartment="C_x"/>
		<species id="M_ksii_core4_pre10_g" name="keratan sulfate II biosynthesis, precursor 10" compartment="C_g"/>
		<species id="M_CE2591_m" name="trans,cis-hexadeca-2,9-dienoyl-CoA" compartment="C_m"/>
		<species id="M_adp_e" name="ADP(3-)" compartment="C_e"/>
		<species id="M_CE4833_c" name="3-oxo-docosa-7,10,13,16-all-cis-tetraenoyl-CoA" compartment="C_c"/>
		<species id="M_Rtotal2coa_c" name="R total 2 coenzyme A" compartment="C_c"/>
		<species id="M_c51crn_c" name="tiglyl carnitine" compartment="C_c"/>
		<species id="M_HC02196_e" name="glycoursodeoxycholate" compartment="C_e"/>
		<species id="M_lac_D_c" name="(R)-lactate" compartment="C_c"/>
		<species id="M_CE2512_c" name="13-docosenoate" compartment="C_c"/>
		<species id="M_cgly_e" name="L-cysteinylglycine" compartment="C_e"/>
		<species id="M_sbcoa_x" name="suberylcoa" compartment="C_x"/>
		<species id="M_g6p_r" name="D-Glucose 6-phosphate" compartment="C_r"/>
		<species id="M_uacgam_g" name="UDP-N-acetyl-alpha-D-glucosamine(2-)" compartment="C_g"/>
		<species id="M_uri_c" name="Uridine" compartment="C_c"/>
		<species id="M_dedol_U_c" name="Dehydrodolichol, human uterine homolog" compartment="C_c"/>
		<species id="M_7dhchsterol_r" name="cholesta-5,7-dien-3beta-ol" compartment="C_r"/>
		<species id="M_5tedtricoa_m" name="5,8,11-tetradecatrienoylcoa" compartment="C_m"/>
		<species id="M_h_r" name="proton" compartment="C_r"/>
		<species id="M_CE5159_r" name="cis-15-tetracosenoyl-CoA" compartment="C_r"/>
		<species id="M_ddsmsterol_r" name="7-dehydrodesmosterol" compartment="C_r"/>
		<species id="M_7dhf_c" name="heptaglutamyl folate (DHF)" compartment="C_c"/>
		<species id="M_ksi_deg37_l" name="keratan sulfate I, degradation product 37" compartment="C_l"/>
		<species id="M_o2_c" name="O2" compartment="C_c"/>
		<species id="M_glysar_c" name="Glycylsarcosine" compartment="C_c"/>
		<species id="M_gsn_c" name="Guanosine" compartment="C_c"/>
		<species id="M_tridcoa_m" name="tridecanoylcoa" compartment="C_m"/>
		<species id="M_trp_L_e" name="L-tryptophan" compartment="C_e"/>
		<species id="M_CE4811_r" name="3-keto-eicosa-8,11,14,17-all-cis-tetraenoyl-CoA" compartment="C_r"/>
		<species id="M_grdp_x" name="geranyl diphosphate(3-)" compartment="C_x"/>
		<species id="M_eicostetcoa_c" name="eicosatetranoyl coenzyme A" compartment="C_c"/>
		<species id="M_3hdcoa_c" name="(S)-3-Hydroxydecanoyl-CoA" compartment="C_c"/>
		<species id="M_CE5121_m" name="trans-3-decenoyl-CoA" compartment="C_m"/>
		<species id="M_lgnccoa_m" name="lignocericyl coenzyme A" compartment="C_m"/>
		<species id="M_CE0692_c" name="3-oxolaur-cis-5-enoyl-CoA" compartment="C_c"/>
		<species id="M_tetpent6crn_m" name="tetracosapentaenoyl carnitine" compartment="C_m"/>
		<species id="M_dsmsterol_r" name="desmosterol" compartment="C_r"/>
		<species id="M_dece4coa_x" name="4-decenoylcoa" compartment="C_x"/>
		<species id="M_hexe3coa_x" name="3-hexenoylcoa" compartment="C_x"/>
		<species id="M_m8mpdol_U_r" name="(alpha-D-Mannosyl)8-beta-D-mannosyl-diacetylchitobiosyldiphosphodolichol, human uterine homolog" compartment="C_r"/>
		<species id="M_CE4818_c" name="3(S)-hydroxy-tetracosa-9,12,15,18,21-all-cis-pentaenoyl-CoA" compartment="C_c"/>
		<species id="M_nadh_x" name="Nicotinamide adenine dinucleotide - reduced" compartment="C_x"/>
		<species id="M_tdcrn_e" name="myristoyl carnitine" compartment="C_e"/>
		<species id="M_ocdececrn_c" name="11-octadecenoyl carnitine" compartment="C_c"/>
		<species id="M_inost_e" name="myo-inositol" compartment="C_e"/>
		<species id="M_C05280_x" name="cis,cis-3,6-Dodecadienoyl-CoA" compartment="C_x"/>
		<species id="M_CE4831_r" name="3(S)-hydroxy-docosa-7,10,13,16-all-cis-tetraenoyl-CoA" compartment="C_r"/>
		<species id="M_nadph_m" name="Nicotinamide adenine dinucleotide phosphate - reduced" compartment="C_m"/>
		<species id="M_gthrd_e" name="glutathionate(1-)" compartment="C_e"/>
		<species id="M_hdeACP_c" name="cis-hexadec-9-enoyl-[acyl-carrier protein] (n-C16:1)" compartment="C_c"/>
		<species id="M_Rtotal2crn_m" name="R total 2 carnitine" compartment="C_m"/>
		<species id="M_k_c" name="potassium" compartment="C_c"/>
		<species id="M_akg_m" name="2-Oxoglutarate" compartment="C_m"/>
		<species id="M_ksi_deg12_l" name="keratan sulfate I, degradation product 12" compartment="C_l"/>
		<species id="M_m7masnB_r" name="(alpha-D-mannosyl)7-beta-D-mannosyl-diacetylchitobiosyl-L-asparagine, isoform B (protein)" compartment="C_r"/>
		<species id="M_CE4852_c" name="trans,cis,cis,cis,cis-2,10,13,16,19-docosapentaenoyl-CoA" compartment="C_c"/>
		<species id="M_thf_m" name="5,6,7,8-Tetrahydrofolate" compartment="C_m"/>
		<species id="M_2hb_c" name="2-Hydroxybutyrate" compartment="C_c"/>
		<species id="M_lnlnca_r" name="alpha-linolenate" compartment="C_r"/>
		<species id="M_h2o2_e" name="hydrogen peroxide" compartment="C_e"/>
		<species id="M_oh1_e" name="hydroxide ion" compartment="C_e"/>
		<species id="M_uacgam_c" name="UDP-N-acetyl-alpha-D-glucosamine(2-)" compartment="C_c"/>
		<species id="M_ksi_pre15_g" name="keratan sulfate I biosynthesis, precursor 15" compartment="C_g"/>
		<species id="M_HC02176_e" name="laurate" compartment="C_e"/>
		<species id="M_hpdcacoa_c" name="heptadecanoyl coa" compartment="C_c"/>
		<species id="M_ksi_deg40_l" name="keratan sulfate I, degradation product 40" compartment="C_l"/>
		<species id="M_lanost_r" name="lanosterol" compartment="C_r"/>
		<species id="M_lnlncgcrn_m" name="gamma-linolenyl carnitine" compartment="C_m"/>
		<species id="M_elaid_c" name="elaidate" compartment="C_c"/>
		<species id="M_Rtotal3crn_m" name="R total 3 carnitine" compartment="C_m"/>
		<species id="M_CE4851_r" name="3-oxo-tetracosa-12,15,18,21-all-cis-tetraenoyl-CoA" compartment="C_r"/>
		<species id="M_3ttetddcoacrn_e" name="3-hydroxy trans5,8tetradecadienoyl carnitine" compartment="C_e"/>
		<species id="M_crn_r" name="(R)-carnitine" compartment="C_r"/>
		<species id="M_CE4795_x" name="2-trans-cis,cis,cis,cis-4,8,11,14-eicosapentaenoyl-CoA" compartment="C_x"/>
		<species id="M_HC02204_c" name="prostaglandin-b1" compartment="C_c"/>
		<species id="M_tdeACP_c" name="cis-tetradec-7-enoyl-[acyl-carrier protein] (n-C14:1)" compartment="C_c"/>
		<species id="M_orot_e" name="orotate" compartment="C_e"/>
		<species id="M_cytd_n" name="cytidine" compartment="C_n"/>
		<species id="M_nrpphr_c" name="Norepinephrine" compartment="C_c"/>
		<species id="M_HC02217_c" name="prostaglandin-g2" compartment="C_c"/>
		<species id="M_CE2435_x" name="trans,cis-deca-2,4-dienoyl-CoA" compartment="C_x"/>
		<species id="M_core2_g" name="Core 2" compartment="C_g"/>
		<species id="M_CE2435_c" name="trans,cis-deca-2,4-dienoyl-CoA" compartment="C_c"/>
		<species id="M_lneldccrn_c" name="Linoelaidyl carnitine" compartment="C_c"/>
		<species id="M_CE5932_c" name="13,14-epoxy-retinol" compartment="C_c"/>
		<species id="M_ksi_pre5_g" name="keratan sulfate I biosynthesis, precursor 5" compartment="C_g"/>
		<species id="M_Ser_Thr_l" name="protein-linked serine or threonine residue (O-glycosylation site)" compartment="C_l"/>
		<species id="M_dmpp_c" name="Dimethylallyl diphosphate" compartment="C_c"/>
		<species id="M_xolest2_hs_c" name="cholesterol ester" compartment="C_c"/>
		<species id="M_ksi_pre25_g" name="keratan sulfate I biosynthesis, precursor 25" compartment="C_g"/>
		<species id="M_CE4845_r" name="3-oxo-docosa-cis,cis,cis-10,13,16-trienoyl-CoA" compartment="C_r"/>
		<species id="M_hx2coa_x" name="trans-Hex-2-enoyl-CoA" compartment="C_x"/>
		<species id="M_CE2242_n" name="trans-docos-2-enoyl-CoA" compartment="C_n"/>
		<species id="M_CE4843_c" name="cis,cis-11,14-eicosadienoyl-CoA" compartment="C_c"/>
		<species id="M_btcoa_x" name="Butanoyl-CoA" compartment="C_x"/>
		<species id="M_g1m8mpdol_L_r" name="alpha-D-Glucosyl-(alpha-D-mannosyl)8-beta-D-mannosyl-diacetylchitobiosyldiphosphodolichol, human liver homolog" compartment="C_r"/>
		<species id="M_ksi_deg2_l" name="keratan sulfate I, degradation product 2" compartment="C_l"/>
		<species id="M_gmp_e" name="GMP(3-)" compartment="C_e"/>
		<species id="M_ditp_n" name="dITP(4-)" compartment="C_n"/>
		<species id="M_CE2434_x" name="trans,cis,cis-2,9,12-octadecatrienoyl-CoA" compartment="C_x"/>
		<species id="M_arachcoa_c" name="arachidyl coenzyme A" compartment="C_c"/>
		<species id="M_oaa_x" name="Oxaloacetate" compartment="C_x"/>
		<species id="M_CE5308_m" name="3-oxo-6(R)-hydroxy-tetradec-8-cis-enoate" compartment="C_m"/>
		<species id="M_nrvnccoa_x" name="nervonyl coenzyme A" compartment="C_x"/>
		<species id="M_ksii_core2_g" name="keratan sulfate II (core 2-linked)" compartment="C_g"/>
		<species id="M_HC01410_m" name="trans-hex-2-enoyl-CoA(4-)" compartment="C_m"/>
		<species id="M_7dhf_l" name="heptaglutamyl folate (DHF)" compartment="C_l"/>
		<species id="M_c5dc_e" name="glutaryl carnitine" compartment="C_e"/>
		<species id="M_CE5942_x" name="3-oxo-(2S,6R,10R)-trimethyl-hendecanoyl-CoA" compartment="C_x"/>
		<species id="M_CE5324_m" name="6(S)-hydroxy-tetradeca-2E,8Z-dienoate" compartment="C_m"/>
		<species id="M_g2m8masn_r" name="(alpha-D-Glucosyl)2-(alpha-D-mannosyl)8-beta-D-mannosyl-diacetylchitobiosyl-L-asparagine (protein)" compartment="C_r"/>
		<species id="M_CE5938_x" name="(4R,8R,12R)-trimethyl-2E-tridecenoyl-CoA" compartment="C_x"/>
		<species id="M_ksi_pre1_g" name="keratan sulfate I biosynthesis, precursor 1" compartment="C_g"/>
		<species id="M_occoa_x" name="Octanoyl-CoA (n-C8:0CoA)" compartment="C_x"/>
		<species id="M_camp_g" name="3',5'-cyclic AMP(1-)" compartment="C_g"/>
		<species id="M_bilglcur_e" name="mono(glucosyluronic acid)bilirubin" compartment="C_e"/>
		<species id="M_thexddcoa_m" name="trans7,10-hexadecadienoylcoa" compartment="C_m"/>
		<species id="M_leuktrC4_e" name="leukotriene C4(2-)" compartment="C_e"/>
		<species id="M_uri_m" name="uridine" compartment="C_m"/>
		<species id="M_lgnccrn_c" name="lignoceryl carnitine" compartment="C_c"/>
		<species id="M_octe5coa_m" name="5-octenoylcoa" compartment="C_m"/>
		<species id="M_hco3_e" name="Bicarbonate" compartment="C_e"/>
		<species id="M_HC02150_m" name="O-Butanoylcarnitine" compartment="C_m"/>
		<species id="M_dca_r" name="Decanoate (n-C10:0)" compartment="C_r"/>
		<species id="M_fol_c" name="Folate" compartment="C_c"/>
		<species id="M_ksi_pre20_g" name="keratan sulfate I biosynthesis, precursor 20" compartment="C_g"/>
		<species id="M_ksi_deg25_l" name="keratan sulfate I, degradation product 25" compartment="C_l"/>
		<species id="M_o2_x" name="O2" compartment="C_x"/>
		<species id="M_asn_L_c" name="L-asparagine" compartment="C_c"/>
		<species id="M_zymst_r" name="zymosterol" compartment="C_r"/>
		<species id="M_HC02172_c" name="Zinc" compartment="C_c"/>
		<species id="M_35cgmp_c" name="3',5'-cyclic GMP(1-)" compartment="C_c"/>
		<species id="M_acrn_m" name="O-acetylcarnitine" compartment="C_m"/>
		<species id="M_leuktrE4_e" name="leukotriene E4(1-)" compartment="C_e"/>
		<species id="M_CE4822_r" name="docosa-7,10,13,16,19-all-cis-pentaenoyl-CoA" compartment="C_r"/>
		<species id="M_dgsn_e" name="Deoxyguanosine" compartment="C_e"/>
		<species id="M_5adtststeroneglc_e" name="5alpha-Dihydrotestosterone glucuronide" compartment="C_e"/>
		<species id="M_3hddcoa_m" name="(S)-3-Hydroxydodecanoyl-CoA" compartment="C_m"/>
		<species id="M_ksii_core2_pre2_g" name="keratan sulfate II biosynthesis, precursor 2" compartment="C_g"/>
		<species id="M_3dodtricoa_m" name="3,6,9-dodecatrienoylcoa" compartment="C_m"/>
		<species id="M_m6mpdol_U_r" name="(alpha-D-Mannosyl)6-beta-D-mannosyl-diacetylchitobiosyldiphosphodolichol, human uterine homolog" compartment="C_r"/>
		<species id="M_CE4849_r" name="3(S)-hydroxy-tetracosa-12,15,18,21-all-cis-tetraenoyl-CoA" compartment="C_r"/>
		<species id="M_CE2414_x" name="(3S,7R,11R)-phytanate" compartment="C_x"/>
		<species id="M_HC01589_c" name="3-Oxohexanoyl-ACP" compartment="C_c"/>
		<species id="M_HC10852_m" name="palmitoleyl-CoA(4-)" compartment="C_m"/>
		<species id="M_3hodcoa_c" name="(S)-3-Hydroxyoctadecanoyl-CoA" compartment="C_c"/>
		<species id="M_stcrn_m" name="stearoylcarnitine" compartment="C_m"/>
		<species id="M_ac_e" name="acetate" compartment="C_e"/>
		<species id="M_CE5115_x" name="trans-3-cis-5,8,11,14-eicosapentaenoyl-CoA" compartment="C_x"/>
		<species id="M_accoa_r" name="acetyl-CoA(4-)" compartment="C_r"/>
		<species id="M_nm4masn_g" name="(N-acetyl-D-glucosaminyl-(alpha-D-mannosyl)4-beta-D-mannosyl-diacetylchitobiosyl)-L-asparagine (protein)" compartment="C_g"/>
		<species id="M_ptdcacoa_m" name="pentadecanoyl Coenzyme A" compartment="C_m"/>
		<species id="M_ascb_L_e" name="L-ascorbate" compartment="C_e"/>
		<species id="M_pyr_m" name="pyruvate" compartment="C_m"/>
		<species id="M_Asn_X_Ser_Thr_r" name="protein-linked asparagine residue (N-glycosylation site)" compartment="C_r"/>
		<species id="M_Rtotal_c" name="R total" compartment="C_c"/>
		<species id="M_pyr_x" name="pyruvate" compartment="C_x"/>
		<species id="M_HC01593_c" name="3-Oxooctanoyl-ACP" compartment="C_c"/>
		<species id="M_2decdicoa_m" name="2,7-decadienoylcoa" compartment="C_m"/>
		<species id="M_dtdp_c" name="dTDP" compartment="C_c"/>
		<species id="M_leuktrF4_e" name="leukotriene F4" compartment="C_e"/>
		<species id="M_acac_m" name="acetoacetate" compartment="C_m"/>
		<species id="M_ksi_deg1_l" name="keratan sulfate I, degradation product 1" compartment="C_l"/>
		<species id="M_carn_c" name="carnosine" compartment="C_c"/>
		<species id="M_utp_n" name="UTP(4-)" compartment="C_n"/>
		<species id="M_icit_x" name="isocitrate(3-)" compartment="C_x"/>
		<species id="M_CE2592_c" name="(S)-3-hydroxypalmitoleoyl-CoA" compartment="C_c"/>
		<species id="M_C07296_x" name="4,8,12-trimethyltridecanoyl-CoA(4-)" compartment="C_x"/>
		<species id="M_CE5151_r" name="11-cis-eicosenoyl-CoA" compartment="C_r"/>
		<species id="M_dece3coa_x" name="3-decenoylcoa" compartment="C_x"/>
		<species id="M_bhb_e" name="(R)-3-hydroxybutyrate" compartment="C_e"/>
		<species id="M_CE2321_n" name="cholesta-5,7,24-trien-3beta-ol" compartment="C_n"/>
		<species id="M_c10dc_c" name="sebacoyl carnitine" compartment="C_c"/>
		<species id="M_ocdca_x" name="stearate" compartment="C_x"/>
		<species id="M_CE5150_r" name="trans,cis-2,11-eicosadienoyl-CoA" compartment="C_r"/>
		<species id="M_HC01597_c" name="(2E)-Decenoyl-ACP" compartment="C_c"/>
		<species id="M_triodthy_e" name="3,3',5-triiodo-L-thyronine" compartment="C_e"/>
		<species id="M_1mncam_e" name="1-methylnicotinamide" compartment="C_e"/>
		<species id="M_c81coa_c" name="octenoylcoa" compartment="C_c"/>
		<species id="M_subeac_x" name="suberic acid" compartment="C_x"/>
		<species id="M_xtsn_c" name="xanthosine" compartment="C_c"/>
		<species id="M_glyc_e" name="Glycerol" compartment="C_e"/>
		<species id="M_s2l2fn2m2masn_e" name="PA6" compartment="C_e"/>
		<species id="M_dgsn_c" name="Deoxyguanosine" compartment="C_c"/>
		<species id="M_ksii_core2_deg7_l" name="keratan sulfate II (core 2-linked), degradation product 7" compartment="C_l"/>
		<species id="M_dcmp_c" name="dCMP" compartment="C_c"/>
		<species id="M_ser_D_e" name="D-serine" compartment="C_e"/>
		<species id="M_tdchola_c" name="taurochenodeoxycholic acid" compartment="C_c"/>
		<species id="M_CE5593_c" name="4-OH-retinal" compartment="C_c"/>
		<species id="M_g3m8mpdol_L_r" name="(alpha-D-Glucosyl)3-(alpha-D-mannosyl)8-beta-D-mannosyl-diacetylchitobiosyldiphosphodolichol, human liver homolog" compartment="C_r"/>
		<species id="M_CE0785_m" name="cis,cis-myristo-5,8-dienoyl-CoA" compartment="C_m"/>
		<species id="M_CE2594_x" name="trans,cis-myristo-2,7-dienoyl-CoA" compartment="C_x"/>
		<species id="M_3hexdcrn_c" name="3-hydroxyhexadecanoylcarnitine" compartment="C_c"/>
		<species id="M_taur_e" name="Taurine" compartment="C_e"/>
		<species id="M_HC01598_c" name="Decanoyl-ACP" compartment="C_c"/>
		<species id="M_CE1102_c" name="cis-(3S)-hydroxytetradec-7-enoyl-CoA" compartment="C_c"/>
		<species id="M_lnlncacoa_r" name="alpha-Linolenoyl-CoA" compartment="C_r"/>
		<species id="M_tyr_L_e" name="L-tyrosine" compartment="C_e"/>
		<species id="M_thmmp_c" name="Thiamin monophosphate" compartment="C_c"/>
		<species id="M_dad_2_e" name="2-deoxyadenosine" compartment="C_e"/>
		<species id="M_c6crn_e" name="hexanoyl carnitine" compartment="C_e"/>
		<species id="M_tmndnccrn_m" name="Timnodonyl carnitine" compartment="C_m"/>
		<species id="M_dcacoa_c" name="Decanoyl-CoA (n-C10:0CoA)" compartment="C_c"/>
		<species id="M_CE4836_c" name="tetracosa-6,9,12,15,18-all-cis-pentaenoyl-CoA" compartment="C_c"/>
		<species id="M_HC02213_e" name="prostaglandin-e3" compartment="C_e"/>
		<species id="M_dolichol_L_c" name="Dolichol, human liver homolog" compartment="C_c"/>
		<species id="M_eicostet_e" name="eicosatetranoic acid" compartment="C_e"/>
		<species id="M_coa_x" name="Coenzyme A" compartment="C_x"/>
		<species id="M_ptdca_c" name="pentadecanoate" compartment="C_c"/>
		<species id="M_estroneglc_e" name="estrone 3-glucosiduronic acid" compartment="C_e"/>
		<species id="M_HC01399_m" name="(S)-3-hydroxytetradecanoyl-CoA(4-)" compartment="C_m"/>
		<species id="M_CE4827_r" name="docosa-4,7,10,13,16,19-all-cis-hexaenoyl-CoA" compartment="C_r"/>
		<species id="M_m8mpdol_L_r" name="(alpha-D-Mannosyl)8-beta-D-mannosyl-diacetylchitobiosyldiphosphodolichol, human liver homolog" compartment="C_r"/>
		<species id="M_utp_e" name="UTP(4-)" compartment="C_e"/>
		<species id="M_CE4804_m" name="3-oxo-4-methyl-pentanoyl-CoA" compartment="C_m"/>
		<species id="M_hdd2crn_m" name="trans-Hexadec-2-enoyl carnitine" compartment="C_m"/>
		<species id="M_cytd_c" name="Cytidine" compartment="C_c"/>
		<species id="M_coa_l" name="coenzyme A(4-)" compartment="C_l"/>
		<species id="M_glc_D_r" name="D-glucose" compartment="C_r"/>
		<species id="M_Rtotal3crn_c" name="R total 3 carnitine" compartment="C_c"/>
		<species id="M_CE4801_m" name="3(S)-hydroxy-4(R),8-dimethyl-nonanoyl-CoA" compartment="C_m"/>
		<species id="M_lys_L_c" name="L-lysinium(1+)" compartment="C_c"/>
		<species id="M_dd3coa_x" name="3-dodecenoylcoa" compartment="C_x"/>
		<species id="M_h_l" name="proton" compartment="C_l"/>
		<species id="M_CE2438_x" name="3(S)-hydroxy-6Z,9Z,12Z-octadecatrienoyl-CoA" compartment="C_x"/>
		<species id="M_cdp_n" name="CDP(3-)" compartment="C_n"/>
		<species id="M_lnlc_r" name="linoleate" compartment="C_r"/>
		<species id="M_dmnoncrn_m" name="4,8 dimethylnonanoyl carnitine" compartment="C_m"/>
		<species id="M_tmndnccrn_c" name="Timnodonyl carnitine" compartment="C_c"/>
		<species id="M_dpcoa_e" name="Dephospho-CoA" compartment="C_e"/>
		<species id="M_HC02180_e" name="thromboxane-b2" compartment="C_e"/>
		<species id="M_uri_n" name="uridine" compartment="C_n"/>
		<species id="M_tdec4ecoa_m" name="trans4decenoylcoa" compartment="C_m"/>
		<species id="M_gal_c" name="D-Galactose" compartment="C_c"/>
		<species id="M_estrones_e" name="estrone 3-sulfate(1-)" compartment="C_e"/>
		<species id="M_adrncoa_c" name="adrenyl coenzyme A" compartment="C_c"/>
		<species id="M_tmuncoa_x" name="2,6,10-trimethyl undecanoylcoa" compartment="C_x"/>
		<species id="M_accoa_m" name="Acetyl-CoA" compartment="C_m"/>
		<species id="M_udp_l" name="UDP(3-)" compartment="C_l"/>
		<species id="M_ksi_deg24_l" name="keratan sulfate I, degradation product 24" compartment="C_l"/>
		<species id="M_4hexdtetcoa_m" name="4,7,10,13-hexadecatetraenoylcoa" compartment="C_m"/>
		<species id="M_CE4834_c" name="3-oxo-tetracosa-9,12,15,18-all-cis-tetraenoyl-CoA" compartment="C_c"/>
		<species id="M_methf_c" name="5,10-Methenyltetrahydrofolate" compartment="C_c"/>
		<species id="M_Rtotalcoa_c" name="R total Coenzyme A" compartment="C_c"/>
		<species id="M_CE1293_c" name="27alpha-hydroxy-7-dehydrocholesterol" compartment="C_c"/>
		<species id="M_thymd_m" name="Thymidine" compartment="C_m"/>
		<species id="M_omhdecacid_c" name="w-hydroxydecanoicacid" compartment="C_c"/>
		<species id="M_ile_L_c" name="L-isoleucine" compartment="C_c"/>
		<species id="M_3deccrn_e" name="3-hydroxydecanoylcarnitine" compartment="C_e"/>
		<species id="M_chsterol_c" name="cholesterol" compartment="C_c"/>
		<species id="M_mal_L_m" name="(S)-malate(2-)" compartment="C_m"/>
		<species id="M_ksii_core2_pre5_g" name="keratan sulfate II biosynthesis, precursor 5" compartment="C_g"/>
		<species id="M_ddcaACP_c" name="Dodecanoyl-ACP (n-C12:0ACP)" compartment="C_c"/>
		<species id="M_ttdcrn_m" name="tetradecanoyl carnitine" compartment="C_m"/>
		<species id="M_udp_c" name="UDP" compartment="C_c"/>
		<species id="M_3octdectecoa_x" name="3,6,9,12-octadecatetraenoylcoa" compartment="C_x"/>
		<species id="M_pap_g" name="adenosine 3',5'-bismonophosphate(4-)" compartment="C_g"/>
		<species id="M_ksii_core2_pre3_g" name="keratan sulfate II biosynthesis, precursor 3" compartment="C_g"/>
		<species id="M_dimp_c" name="2'-deoxyinosine 5'-phosphate(2-)" compartment="C_c"/>
		<species id="M_HC02187_c" name="reverse-triiodthyronine" compartment="C_c"/>
		<species id="M_h2o_e" name="H2O" compartment="C_e"/>
		<species id="M_ksi_deg19_l" name="keratan sulfate I, degradation product 19" compartment="C_l"/>
		<species id="M_coa_n" name="coenzyme A(4-)" compartment="C_n"/>
		<species id="M_Rtotal3coa_m" name="R total 3 Coenzyme A" compartment="C_m"/>
		<species id="M_Asn_X_Ser_Thr_l" name="protein-linked asparagine residue (N-glycosylation site)" compartment="C_l"/>
		<species id="M_CE4842_c" name="trans,cis,cis-2,11,14-eicosatrienoyl-CoA" compartment="C_c"/>
		<species id="M_CE4852_r" name="trans,cis,cis,cis,cis-2,10,13,16,19-docosapentaenoyl-CoA" compartment="C_r"/>
		<species id="M_CE5956_c" name="trans,trans,cis-geranyl-geranyl-PP" compartment="C_c"/>
		<species id="M_aacoa_x" name="acetoacetyl-CoA(4-)" compartment="C_x"/>
		<species id="M_CE4832_x" name="3(S)-hydroxy-tetracosa-6,9,12,15,18-all-cis-pentaenoyl-CoA" compartment="C_x"/>
		<species id="M_icit_m" name="Isocitrate" compartment="C_m"/>
		<species id="M_ala_B_c" name="beta-alanine" compartment="C_c"/>
		<species id="M_leuleu_e" name="Leucylleucine" compartment="C_e"/>
		<species id="M_lnlccoa_c" name="linoleic coenzyme A" compartment="C_c"/>
		<species id="M_doco13ac_e" name="docosenoic acid (C22:1)" compartment="C_e"/>
		<species id="M_oh1_c" name="hydroxide ion" compartment="C_c"/>
		<species id="M_CE5319_m" name="3-oxo-10(S)-hydroxy-octadeca-6E,8E,12Z-trienoate" compartment="C_m"/>
		<species id="M_m2mpdol_U_c" name="(alpha-D-mannosyl)2-beta-D-mannosyl-diacetylchitobiosyldiphosphodolichol, human uterine homolog" compartment="C_c"/>
		<species id="M_cgly_c" name="L-cysteinylglycine" compartment="C_c"/>
		<species id="M_nadph_x" name="Nicotinamide adenine dinucleotide phosphate - reduced" compartment="C_x"/>
		<species id="M_CE2254_x" name="docosanoyl-CoA" compartment="C_x"/>
		<species id="M_HC02192_c" name="taurolithocholate" compartment="C_c"/>
		<species id="M_alaala_e" name="D-Alanyl-D-alanine" compartment="C_e"/>
		<species id="M_etoh_e" name="ethanol" compartment="C_e"/>
		<species id="M_glc2man_g" name="(2)[glucose-1,3]-mannose oligosaccharide" compartment="C_g"/>
		<species id="M_atp_c" name="ATP(4-)" compartment="C_c"/>
		<species id="M_R2coa_hs_c" name="R group 2 Coenzyme A" compartment="C_c"/>
		<species id="M_adrn_x" name="adrenic acid" compartment="C_x"/>
		<species id="M_2pg_c" name="D-Glycerate 2-phosphate" compartment="C_c"/>
		<species id="M_dca_e" name="Decanoate (n-C10:0)" compartment="C_e"/>
		<species id="M_dttp_m" name="dTTP" compartment="C_m"/>
		<species id="M_dgtp_m" name="dGTP" compartment="C_m"/>
		<species id="M_6dhf_l" name="hexaglutamyl folate (DHF)" compartment="C_l"/>
		<species id="M_chito2pdol_U_c" name="N,N'-Diacetylchitobiosyldiphosphodolichol, human uterine homolog" compartment="C_c"/>
		<species id="M_vacccrn_m" name="Vaccenyl carnitine" compartment="C_m"/>
		<species id="M_tettet6crn_c" name="Tetracosatetraenoyl carnitine" compartment="C_c"/>
		<species id="M_pcrn_x" name="propionyl-carnitine" compartment="C_x"/>
		<species id="M_leugly_e" name="Leucylglycine" compartment="C_e"/>
		<species id="M_malcoa_n" name="malonyl-CoA(4-)" compartment="C_n"/>
		<species id="M_gmp_g" name="GMP(3-)" compartment="C_g"/>
		<species id="M_adrncrn_m" name="Adrenyl carnitine" compartment="C_m"/>
		<species id="M_prostgf2_c" name="prostaglandin F2alpha(1-)" compartment="C_c"/>
		<species id="M_dc2coa_m" name="trans-Dec-2-enoyl-CoA" compartment="C_m"/>
		<species id="M_tetdece1crn_c" name="tetradecenoyl carnitine" compartment="C_c"/>
		<species id="M_fol_e" name="Folate" compartment="C_e"/>
		<species id="M_CE4846_r" name="trans,cis,cis,cis-2,10,13,16-docosatetraenoyl-CoA" compartment="C_r"/>
		<species id="M_3hexdtetcoa_x" name="3,7,10,13-hexadecatetraenoylcoa" compartment="C_x"/>
		<species id="M_fmn_e" name="FMN" compartment="C_e"/>
		<species id="M_decdicrn_e" name="decadienoyl carnitine" compartment="C_e"/>
		<species id="M_6thf_c" name="hexaglutamyl folate  (THF)" compartment="C_c"/>
		<species id="M_thm_c" name="Thiamin" compartment="C_c"/>
		<species id="M_tetpent3_c" name="tetracosapentaenoic acid, n-3" compartment="C_c"/>
		<species id="M_tetpent3crn_c" name="tetracosapentaenoyl carnitine" compartment="C_c"/>
		<species id="M_HC02203_c" name="prostaglandin-a2" compartment="C_c"/>
		<species id="M_succoa_c" name="Succinyl-CoA" compartment="C_c"/>
		<species id="M_CE4817_r" name="3(S)-hydroxy-docosa-7,10,13,16,19-all-cis-pentaenoyl-CoA" compartment="C_r"/>
		<species id="M_atp_x" name="ATP(4-)" compartment="C_x"/>
		<species id="M_hdca_r" name="Hexadecanoate (n-C16:0)" compartment="C_r"/>
		<species id="M_methf_m" name="(6R)-5,10-methenyltetrahydrofolate" compartment="C_m"/>
		<species id="M_CE5016_c" name="13,14-dihydroxy-retinol" compartment="C_c"/>
		<species id="M_hmgcoa_c" name="(3S)-3-hydroxy-3-methylglutaryl-CoA(5-)" compartment="C_c"/>
		<species id="M_avite1_c" name="(+)-alpha-tocopherol" compartment="C_c"/>
		<species id="M_hco3_m" name="Bicarbonate" compartment="C_m"/>
		<species id="M_ksii_core4_g" name="keratan sulfate II (core 4-linked)" compartment="C_g"/>
		<species id="M_cytd_m" name="cytidine" compartment="C_m"/>
		<species id="M_dad_2_c" name="2-deoxyadenosine" compartment="C_c"/>
		<species id="M_h2o_l" name="water" compartment="C_l"/>
		<species id="M_ksii_core4_pre4_g" name="keratan sulfate II biosynthesis, precursor 4" compartment="C_g"/>
		<species id="M_sbcoa_c" name="suberylcoa" compartment="C_c"/>
		<species id="M_didp_c" name="2'-deoxyinosine-5'-diphosphate(3-)" compartment="C_c"/>
		<species id="M_myrsACP_c" name="Myristoyl-ACP (n-C14:0ACP)" compartment="C_c"/>
		<species id="M_dcsptn1crn_m" name="docosa-4,7,10,13,16-pentaenoyl carnitine" compartment="C_m"/>
		<species id="M_CE2414_c" name="(3S,7R,11R)-phytanate" compartment="C_c"/>
		<species id="M_udpglcur_c" name="UDP-D-glucuronate" compartment="C_c"/>
		<species id="M_ddcacoa_c" name="Dodecanoyl-CoA (n-C12:0CoA)" compartment="C_c"/>
		<species id="M_ddca_c" name="laurate" compartment="C_c"/>
		<species id="M_acrn_c" name="O-acetylcarnitine" compartment="C_c"/>
		<species id="M_6thf_l" name="hexaglutamyl folate  (THF)" compartment="C_l"/>
		<species id="M_omhpal_c" name="w-hydroxypalmiticacid" compartment="C_c"/>
		<species id="M_HC10852_r" name="palmitoleyl-CoA(4-)" compartment="C_r"/>
		<species id="M_3ivcrn_c" name="3-hydroxy-isovaleryl carnitine" compartment="C_c"/>
		<species id="M_nrvnccoa_c" name="nervonyl coenzyme A" compartment="C_c"/>
		<species id="M_10fthf7glu_c" name="10-formyltetrahydrofolate-[Glu](7)" compartment="C_c"/>
		<species id="M_ivcrn_e" name="isovaleryl carnitine" compartment="C_e"/>
		<species id="M_CE4817_c" name="3(S)-hydroxy-docosa-7,10,13,16,19-all-cis-pentaenoyl-CoA" compartment="C_c"/>
		<species id="M_CE5168_x" name="24(R),25(R)-varanoyl-CoA" compartment="C_x"/>
		<species id="M_CE5118_m" name="trans-2-cis,cis-4,8-tetradecatrienoyl-CoA" compartment="C_m"/>
		<species id="M_ade_c" name="Adenine" compartment="C_c"/>
		<species id="M_c8crn_e" name="octanoyl carnitine" compartment="C_e"/>
		<species id="M_gdpfuc_g" name="GDP-L-fucose(2-)" compartment="C_g"/>
		<species id="M_3ddecdicoa_m" name="3,6-dodecadienoylcoa" compartment="C_m"/>
		<species id="M_glu_L_l" name="L-glutamate(1-)" compartment="C_l"/>
		<species id="M_lnlncgcoa_r" name="gamma-linolenoyl-CoA(4-)" compartment="C_r"/>
		<species id="M_HC02194_e" name="ursodeoxycholate" compartment="C_e"/>
		<species id="M_HC01401_x" name="(S)-3-hydroxylauroyl-CoA(4-)" compartment="C_x"/>
		<species id="M_chlstol_r" name="5alpha-cholesta-7,24-dien-3beta-ol" compartment="C_r"/>
		<species id="M_HC01602_c" name="3-Oxotetradecanoyl-ACP" compartment="C_c"/>
		<species id="M_ksi_pre4_g" name="keratan sulfate I biosynthesis, precursor 4" compartment="C_g"/>
		<species id="M_dca_c" name="Decanoate (n-C10:0)" compartment="C_c"/>
		<species id="M_pristanal_c" name="pristanal" compartment="C_c"/>
		<species id="M_ksi_pre36_g" name="keratan sulfate I biosynthesis, precursor 36" compartment="C_g"/>
		<species id="M_CE2421_x" name="(3S)-3-hydroxylinoleoyl-CoA" compartment="C_x"/>
		<species id="M_CE4790_m" name="(3S)-3-hydroxy-cis-8-tetradecenoyl-CoA" compartment="C_m"/>
		<species id="M_2octdectecoa_m" name="2,6,9,12-octadecatetraenoylcoa" compartment="C_m"/>
		<species id="M_CE4821_r" name="2-trans-7,10,13,16,19-all-cis-docosahexaenoyl-CoA" compartment="C_r"/>
		<species id="M_dedolp_U_c" name="Dehydrodolichol phosphate, human uterine homolog" compartment="C_c"/>
		<species id="M_CE2597_c" name="3(S)-3-hydroxydodecen-(5Z)-oyl-CoA" compartment="C_c"/>
		<species id="M_tststeroneglc_e" name="testosterone 3-glucosiduronic acid" compartment="C_e"/>
		<species id="M_retfa_e" name="fatty acid retinol" compartment="C_e"/>
		<species id="M_c10crn_c" name="decanoyl carnitine" compartment="C_c"/>
		<species id="M_3ddcrn_c" name="3-hydroxydodecanoylcarnitine" compartment="C_c"/>
		<species id="M_3pg_c" name="3-Phospho-D-glycerate" compartment="C_c"/>
		<species id="M_CE4808_m" name="4-methyl-pentanoyl-CoA" compartment="C_m"/>
		<species id="M_man1p_c" name="D-Mannose 1-phosphate" compartment="C_c"/>
		<species id="M_CE2540_c" name="timnodonate" compartment="C_c"/>
		<species id="M_HC01594_c" name="(2E)-Octenoyl-ACP" compartment="C_c"/>
		<species id="M_c10dc_e" name="sebacoyl carnitine" compartment="C_e"/>
		<species id="M_m1mpdol_U_c" name="alpha-D-mannosyl-beta-D-mannosyl-diacylchitobiosyldiphosphodolichol, human uterine homolog" compartment="C_c"/>
		<species id="M_ddece1crn_c" name="dodecenoyl carnitine" compartment="C_c"/>
		<species id="M_citr_L_c" name="L-citrulline" compartment="C_c"/>
		<species id="M_thr_L_c" name="L-threonine" compartment="C_c"/>
		<species id="M_3octdeccrn_c" name="3-hydroxyoctadecanoyl carnitine" compartment="C_c"/>
		<species id="M_CE0852_x" name="palmitoleyl-CoA(4-)" compartment="C_x"/>
		<species id="M_CE4820_r" name="3-oxo-all-cis-6,9,12,15,18-tetracosapentaenoyl-CoA" compartment="C_r"/>
		<species id="M_succ_x" name="Succinate" compartment="C_x"/>
		<species id="M_estriolglc_e" name="16-Glucuronide-estriol" compartment="C_e"/>
		<species id="M_duri_e" name="Deoxyuridine" compartment="C_e"/>
		<species id="M_h_x" name="proton" compartment="C_x"/>
		<species id="M_prist_c" name="pristanic acid" compartment="C_c"/>
		<species id="M_CE4824_r" name="tetracosa-9,12,15,18,21-all-cis-pentaenoyl-CoA" compartment="C_r"/>
		<species id="M_4mzym_int1_r" name="4-Methylzymosterol intermediate 1" compartment="C_r"/>
		<species id="M_tmtrdcoa_x" name="4,8,12-trimethyl tridecanoylcoa" compartment="C_x"/>
		<species id="M_ksi_pre22_g" name="keratan sulfate I biosynthesis, precursor 22" compartment="C_g"/>
		<species id="M_dolp_L_r" name="dolichyl phosphate(2-)" compartment="C_r"/>
		<species id="M_c226coa_c" name="cervonyl coenzyme A" compartment="C_c"/>
		<species id="M_ksii_core4_e" name="keratan sulfate II (core 4-linked)" compartment="C_e"/>
		<species id="M_ivcrn_c" name="isovaleryl carnitine" compartment="C_c"/>
		<species id="M_nrvnccrn_c" name="Nervonyl carnitine" compartment="C_c"/>
		<species id="M_r5p_m" name="alpha-D-Ribose 5-phosphate" compartment="C_m"/>
		<species id="M_CE2253_c" name="3-oxotetracosanoyl-CoA" compartment="C_c"/>
		<species id="M_gtp_c" name="GTP" compartment="C_c"/>
		<species id="M_ptdcacrn_c" name="pendtadenoyl carnitine" compartment="C_c"/>
		<species id="M_CE0853_m" name="3-oxopalmitoleoyl-CoA" compartment="C_m"/>
		<species id="M_his_L_e" name="L-histidine" compartment="C_e"/>
		<species id="M_orn_e" name="Ornithine" compartment="C_e"/>
		<species id="M_HC01601_c" name="(2E)-Dodecenoyl-ACP" compartment="C_c"/>
		<species id="M_dmhepcoa_m" name="2,6-dimethyl heptanoylcoa" compartment="C_m"/>
		<species id="M_g1m6masnB1_g" name="glucosyl-(alpha-D-mannosyl)6-beta-D-mannosyl-diacetylchitobiosyl-L-asparagine (protein)" compartment="C_g"/>
		<species id="M_ttdca_c" name="myristate" compartment="C_c"/>
		<species id="M_HC01603_c" name="(2E)-Tetradecenoyl-ACP" compartment="C_c"/>
		<species id="M_CE4850_c" name="3-oxo-docosa-10,13,16,19-all-cis-tetraenoyl-CoA" compartment="C_c"/>
		<species id="M_ksi_deg21_l" name="keratan sulfate I, degradation product 21" compartment="C_l"/>
		<species id="M_CE5160_c" name="3-oxo-cis-9-octadecenoyl-CoA" compartment="C_c"/>
		<species id="M_HC10859_m" name="Malonyl-Carnitin" compartment="C_m"/>
		<species id="M_docohepcoa_m" name="2,4,7,10,13,16,19-docosaheptenoylcoa" compartment="C_m"/>
		<species id="M_strdnccrn_c" name="stearidonyl carnitine" compartment="C_c"/>
		<species id="M_ksi_deg8_l" name="keratan sulfate I, degradation product 8" compartment="C_l"/>
		<species id="M_icit_c" name="Isocitrate" compartment="C_c"/>
		<species id="M_docohexcoa_m" name="2,4,7,10,13,16-docosahexenoylcoa" compartment="C_m"/>
		<species id="M_tetpent6coa_c" name="tetracosapentaenoyl coenzyme A, n-6" compartment="C_c"/>
		<species id="M_xmp_c" name="Xanthosine 5'-phosphate" compartment="C_c"/>
		<species id="M_pi_g" name="hydrogenphosphate" compartment="C_g"/>
		<species id="M_crn_x" name="L-Carnitine" compartment="C_x"/>
		<species id="M_h_m" name="proton" compartment="C_m"/>
		<species id="M_ditp_m" name="dITP(4-)" compartment="C_m"/>
		<species id="M_tetpent6coa_m" name="tetracosapentaenoyl coenzyme A, n-6" compartment="C_m"/>
		<species id="M_ksi_pre3_g" name="keratan sulfate I biosynthesis, precursor 3" compartment="C_g"/>
		<species id="M_pmtcrn_c" name="L-palmitoylcarnitine" compartment="C_c"/>
		<species id="M_hxan_c" name="Hypoxanthine" compartment="C_c"/>
		<species id="M_tettet6coa_m" name="tetracosatetraenoyl coenzyme A" compartment="C_m"/>
		<species id="M_mal_L_e" name="(S)-malate(2-)" compartment="C_e"/>
		<species id="M_lgnccoa_c" name="lignocericyl coenzyme A" compartment="C_c"/>
		<species id="M_HC02149_c" name="O-Propanoylcarnitine" compartment="C_c"/>
		<species id="M_HC02214_c" name="prostaglandin-f1alpha" compartment="C_c"/>
		<species id="M_hdcoa_m" name="Hexadecenoyl-CoA (n-C16:1CoA)" compartment="C_m"/>
		<species id="M_arachdcoa_c" name="arachidonoyl-CoA(4-)" compartment="C_c"/>
		<species id="M_progly_e" name="L-Prolinylglycine" compartment="C_e"/>
		<species id="M_dttp_n" name="dTTP" compartment="C_n"/>
		<species id="M_CE4791_x" name="3(S)-hydroxy-dihomo-gama-linolenoyl-CoA" compartment="C_x"/>
		<species id="M_23dpg_c" name="2,3-bisphosphonato-D-glycerate(5-)" compartment="C_c"/>
		<species id="M_nrvnc_e" name="nervonate" compartment="C_e"/>
		<species id="M_CE4810_r" name="3(S)-hydroxy-all-cis-8,11,14,17-eicosatetraenoyl-CoA" compartment="C_r"/>
		<species id="M_ca2_e" name="calcium(2+)" compartment="C_e"/>
		<species id="M_ksi_deg4_l" name="keratan sulfate I, degradation product 4" compartment="C_l"/>
		<species id="M_adpcoa_c" name="adipoylcoa" compartment="C_c"/>
		<species id="M_g1m8masn_g" name="(alpha-D-Glucosyl)-(alpha-D-mannosyl)8-beta-D-mannosyl-diacetylchitobiosyl-L-asparagine (protein)" compartment="C_g"/>
		<species id="M_ksi_deg10_l" name="keratan sulfate I, degradation product 10" compartment="C_l"/>
		<species id="M_c10dc_x" name="sebacoyl carnitine" compartment="C_x"/>
		<species id="M_thmmp_e" name="thiamine(1+) monophosphate(2-)" compartment="C_e"/>
		<species id="M_Rtotal3coa_c" name="R total 3 Coenzyme A" compartment="C_c"/>
		<species id="M_udp_n" name="UDP(3-)" compartment="C_n"/>
		<species id="M_hexccoa_c" name="Hexacosanoyl-CoA (n-C26:0CoA)" compartment="C_c"/>
		<species id="M_CE2420_c" name="(3S)-3-hydroxydodec-cis-6-enoyl-CoA" compartment="C_c"/>
		<species id="M_gsn_m" name="guanosine" compartment="C_m"/>
		<species id="M_arach_e" name="arachidate" compartment="C_e"/>
		<species id="M_malcoa_c" name="Malonyl-CoA" compartment="C_c"/>
		<species id="M_hexdtrcoa_m" name="7,10,13-hexadecatrienoylcoa" compartment="C_m"/>
		<species id="M_CE4848_c" name="3(S)-hydroxy-docosa-10,13,16,19-all-cis-tetraenoyl-CoA" compartment="C_c"/>
		<species id="M_CE5314_m" name="8(R)-hydroxy-hexadeca-2E,4E,6E,10Z-tetraenoate" compartment="C_m"/>
		<species id="M_datp_n" name="dATP" compartment="C_n"/>
		<species id="M_etoh_x" name="ethanol" compartment="C_x"/>
		<species id="M_CE5157_c" name="3(S)-hydroxy-cis-15-tetracosaenoyl-CoA" compartment="C_c"/>
		<species id="M_CE4829_x" name="adrenoyl-CoA" compartment="C_x"/>
		<species id="M_HC02203_e" name="prostaglandin-a2" compartment="C_e"/>
		<species id="M_ppi_c" name="Diphosphate" compartment="C_c"/>
		<species id="M_HC02098_c" name="3-Hydroxystearoyl-ACP" compartment="C_c"/>
		<species id="M_ditp_c" name="dITP(4-)" compartment="C_c"/>
		<species id="M_tmndnc_c" name="timnodonic acid C20:5, n-3" compartment="C_c"/>
		<species id="M_bildglcur_c" name="bis(beta-glucosyluronate)bilirubin" compartment="C_c"/>
		<species id="M_2hexdtricoa_x" name="2,7,10-hexadecatrienoylcoa" compartment="C_x"/>
		<species id="M_ksii_core2_deg4_l" name="keratan sulfate II (core 2-linked), degradation product 4" compartment="C_l"/>
		<species id="M_3hdececrn_e" name="3-hydroxyhexadecenoylcarnitine" compartment="C_e"/>
		<species id="M_m5mpdol_U_r" name="(alpha-D-Mannosyl)5-beta-D-mannosyl-diacetylchitobiosyldiphosphodolichol, human uterine homolog" compartment="C_r"/>
		<species id="M_nadh_r" name="NADH(2-)" compartment="C_r"/>
		<species id="M_elaidcrn_m" name="Elaidic carnitine" compartment="C_m"/>
		<species id="M_gdp_n" name="GDP(3-)" compartment="C_n"/>
		<species id="M_lneldccoa_m" name="linoelaidyl coenzyme A" compartment="C_m"/>
		<species id="M_nad_r" name="NAD(1-)" compartment="C_r"/>
		<species id="M_ttdcrn_c" name="tetradecanoyl carnitine" compartment="C_c"/>
		<species id="M_dgmp_m" name="dGMP" compartment="C_m"/>
		<species id="M_orn_c" name="Ornithine" compartment="C_c"/>
		<species id="M_5dhf_e" name="pentaglutamyl folate (DHF)" compartment="C_e"/>
		<species id="M_HC02179_e" name="20-hydroxy-arachidonate" compartment="C_e"/>
		<species id="M_5dhf_m" name="pentaglutamyl folate (DHF)" compartment="C_m"/>
		<species id="M_HC02202_e" name="prostaglandin A1(1-)" compartment="C_e"/>
		<species id="M_1mncam_c" name="1-methylnicotinamide" compartment="C_c"/>
		<species id="M_prist_x" name="pristanic acid" compartment="C_x"/>
		<species id="M_CE4829_r" name="adrenoyl-CoA" compartment="C_r"/>
		<species id="M_CE5316_m" name="8(R)-hydroxy-hexadeca-4E,6E,10Z-trienoate" compartment="C_m"/>
		<species id="M_eicostetcoa_m" name="eicosatetranoyl coenzyme A" compartment="C_m"/>
		<species id="M_c3dc_e" name="malonyl carnitine" compartment="C_e"/>
		<species id="M_HC02220_c" name="sulfochenodeoxycholate" compartment="C_c"/>
		<species id="M_HC10854_m" name="palmitoleoyl-Carnitine" compartment="C_m"/>
		<species id="M_hexdiac_r" name="hexadecanediocacid" compartment="C_r"/>
		<species id="M_dectricoa_m" name="2,4,7-decatrienoylcoa" compartment="C_m"/>
		<species id="M_CE4840_c" name="(3S)-hydroxy-eicosa-cis,cis-11,14-dienoyl-CoA" compartment="C_c"/>
		<species id="M_lgnc_c" name="lignocerate" compartment="C_c"/>
		<species id="M_dedoldp_U_c" name="Dehydrodolichol diphosphate, human uterine homolog" compartment="C_c"/>
		<species id="M_clpndcoa_x" name="clupanodonyl CoA" compartment="C_x"/>
		<species id="M_ppcoa_m" name="Propanoyl-CoA" compartment="C_m"/>
		<species id="M_fe2_c" name="Fe2+" compartment="C_c"/>
		<species id="M_HC10858_m" name="3-oxooleoyl-CoA" compartment="C_m"/>
		<species id="M_lnlncgcoa_c" name="gamma-linolenoyl-CoA(4-)" compartment="C_c"/>
		<species id="M_6dhf_c" name="hexaglutamyl folate (DHF)" compartment="C_c"/>
		<species id="M_s2l2fn2m2masn_g" name="PA6" compartment="C_g"/>
		<species id="M_f1a_l" name="F1alpha" compartment="C_l"/>
		<species id="M_ksi_deg35_l" name="keratan sulfate I, degradation product 35" compartment="C_l"/>
		<species id="M_cbp_r" name="carbamoyl phosphate(2-)" compartment="C_r"/>
		<species id="M_m6masnB1_g" name="(alpha-D-mannosyl)6-beta-D-mannosyl-diacetylchitobiosyl-L-asparagine (protein)" compartment="C_g"/>
		<species id="M_3mb2coa_m" name="3-methylbut-2-enoyl-CoA(4-)" compartment="C_m"/>
		<species id="M_CE2591_x" name="trans,cis-hexadeca-2,9-dienoyl-CoA" compartment="C_x"/>
		<species id="M_lnlncg_c" name="gamma-linolenate" compartment="C_c"/>
		<species id="M_5thf_c" name="pentaglutamyl folate (THF)" compartment="C_c"/>
		<species id="M_fadh2_x" name="FADH2(2-)" compartment="C_x"/>
		<species id="M_o2_r" name="O2" compartment="C_r"/>
		<species id="M_succoa_x" name="Succinyl-CoA" compartment="C_x"/>
		<species id="M_CE2250_c" name="3-oxodocosanoyl-CoA(4-)" compartment="C_c"/>
		<species id="M_7dhchsterol_c" name="cholesta-5,7-dien-3beta-ol" compartment="C_c"/>
		<species id="M_dlnlcgcrn_c" name="dihomo-gamma-linolenyl carnitine" compartment="C_c"/>
		<species id="M_HC02220_e" name="sulfochenodeoxycholate" compartment="C_e"/>
		<species id="M_dlnlcgcoa_m" name="dihomo-gamma-linolenyl coenzyme A" compartment="C_m"/>
		<species id="M_CE1102_m" name="cis-(3S)-hydroxytetradec-7-enoyl-CoA" compartment="C_m"/>
		<species id="M_Rtotalcrn_c" name="R total carnitine" compartment="C_c"/>
		<species id="M_dmnoncoa_m" name="4,8 dimethylnonanoyl-CoA" compartment="C_m"/>
		<species id="M_HC10855_r" name="linoleic-Carnitine" compartment="C_r"/>
		<species id="M_m3mpdol_L_c" name="(alpha-D-mannosyl)3-beta-D-mannosyl-diacetylchitodiphosphodolichol, human liver homolog" compartment="C_c"/>
		<species id="M_3dodtricoa_x" name="3,6,9-dodecatrienoylcoa" compartment="C_x"/>
		<species id="M_3octdece1coa_c" name="3-hydroxyoctadecenoylcoa" compartment="C_c"/>
		<species id="M_HC02210_e" name="prostaglandin-d3" compartment="C_e"/>
		<species id="M_c6dc_e" name="adipoyl carnitine" compartment="C_e"/>
		<species id="M_tmndnccoa_m" name="timnodonyl coenzyme A" compartment="C_m"/>
		<species id="M_c81crn_c" name="octenoyl carnitine" compartment="C_c"/>
		<species id="M_bilglcur_c" name="mono(glucosyluronic acid)bilirubin" compartment="C_c"/>
		<species id="M_CE4797_m" name="2(R),6-dimethyl-heptanoyl-CoA" compartment="C_m"/>
		<species id="M_akg_e" name="2-oxoglutarate(2-)" compartment="C_e"/>
		<species id="M_CE2417_m" name="3(S)-hydroxy-5Z,8Z-tetradecadienoyl-CoA" compartment="C_m"/>
		<species id="M_chsterol_n" name="cholesterol" compartment="C_n"/>
		<species id="M_dgchol_e" name="glycochenodeoxycholic acid" compartment="C_e"/>
		<species id="M_leuktrA4_c" name="leukotriene A4(1-)" compartment="C_c"/>
		<species id="M_ksii_core2_deg3_l" name="keratan sulfate II (core 2-linked), degradation product 3" compartment="C_l"/>
		<species id="M_CE2313_r" name="4,4-dimethylcholesta-8(9),14-dien-3beta-ol" compartment="C_r"/>
		<species id="M_lnlncacrn_m" name="alpha-linolenyl carnitine" compartment="C_m"/>
		<species id="M_cl_e" name="Chloride" compartment="C_e"/>
		<species id="M_CE4837_r" name="tetracosa-9,12,15,18-all-cis-tetraenoyl-CoA" compartment="C_r"/>
		<species id="M_occoa_m" name="Octanoyl-CoA (n-C8:0CoA)" compartment="C_m"/>
		<species id="M_din_c" name="Deoxyinosine" compartment="C_c"/>
		<species id="M_ksi_deg6_l" name="keratan sulfate I, degradation product 6" compartment="C_l"/>
		<species id="M_dcacoa_m" name="Decanoyl-CoA (n-C10:0CoA)" compartment="C_m"/>
		<species id="M_omhdocosac_r" name="w-hydroxydocosanoicacid" compartment="C_r"/>
		<species id="M_ksi_deg7_l" name="keratan sulfate I, degradation product 7" compartment="C_l"/>
		<species id="M_3ddecdicoa_x" name="3,6-dodecadienoylcoa" compartment="C_x"/>
		<species id="M_CE2433_m" name="trans,cis,cis-2,7,10-hexadecatrienoyl-CoA" compartment="C_m"/>
		<species id="M_phyt_c" name="phytanate" compartment="C_c"/>
		<species id="M_ddeccrn_e" name="lauroyl carnitine" compartment="C_e"/>
		<species id="M_dec47dicoa_x" name="4,7-decadienoylcoa" compartment="C_x"/>
		<species id="M_ksi_deg29_l" name="keratan sulfate I, degradation product 29" compartment="C_l"/>
		<species id="M_adn_c" name="Adenosine" compartment="C_c"/>
		<species id="M_HC01415_m" name="trans-oct-2-enoyl-CoA(4-)" compartment="C_m"/>
		<species id="M_ptdcacrn_m" name="pendtadenoyl carnitine" compartment="C_m"/>
		<species id="M_HC01401_m" name="(S)-3-hydroxylauroyl-CoA(4-)" compartment="C_m"/>
		<species id="M_idp_n" name="IDP(3-)" compartment="C_n"/>
		<species id="M_CE0782_m" name="3-oxomyrist-7-enoyl-CoA" compartment="C_m"/>
		<species id="M_hdd2crn_c" name="trans-Hexadec-2-enoyl carnitine" compartment="C_c"/>
		<species id="M_asn_L_e" name="L-asparagine" compartment="C_e"/>
		<species id="M_atp_n" name="ATP(4-)" compartment="C_n"/>
		<species id="M_ppcoa_c" name="Propanoyl-CoA" compartment="C_c"/>
		<species id="M_CE2422_x" name="3-oxo-cis,cis-7,10-hexadecadienoyl-CoA" compartment="C_x"/>
		<species id="M_glu_L_e" name="L-glutamate(1-)" compartment="C_e"/>
		<species id="M_ksi_deg5_l" name="keratan sulfate I, degradation product 5" compartment="C_l"/>
		<species id="M_ascb_L_c" name="L-ascorbate" compartment="C_c"/>
		<species id="M_CE5162_c" name="trans,cis-2,9-octadecadienoyl-CoA" compartment="C_c"/>
		<species id="M_ksii_core4_deg2_l" name="keratan sulfate II (core 4-linked), degradation product 2" compartment="C_l"/>
		<species id="M_hedepecoa_m" name="2,4,7,10,13-hexadecapentenoylcoa" compartment="C_m"/>
		<species id="M_HC02217_e" name="prostaglandin-g2" compartment="C_e"/>
		<species id="M_CE5122_x" name="3(S)-phytanoyl-CoA" compartment="C_x"/>
		<species id="M_HC02204_e" name="prostaglandin-b1" compartment="C_e"/>
		<species id="M_glysar_e" name="Glycylsarcosine" compartment="C_e"/>
		<species id="M_naglc2p_L_c" name="N-Acetyl-D-glucosaminyldiphosphodolichol, human liver homolog" compartment="C_c"/>
		<species id="M_hpdcacrn_c" name="heptadecanoyl carnitine" compartment="C_c"/>
		<species id="M_asp_D_e" name="D-aspartate(1-)" compartment="C_e"/>
		<species id="M_4abut_e" name="4-Aminobutanoate" compartment="C_e"/>
		<species id="M_docoscoa_c" name="docosanoylcoa" compartment="C_c"/>
		<species id="M_odecoa_x" name="oleoyl-CoA(4-)" compartment="C_x"/>
		<species id="M_k_e" name="potassium" compartment="C_e"/>
		<species id="M_zym_int2_r" name="zymosterol intermediate 2" compartment="C_r"/>
		<species id="M_CE4792_m" name="3-oxo-cis-8-tetradecenoyl-CoA" compartment="C_m"/>
		<species id="M_CE4854_c" name="all-cis-10,13,16,19-docosatetraenoyl-CoA" compartment="C_c"/>
		<species id="M_Rtotal2crn_c" name="R total 2 carnitine" compartment="C_c"/>
		<species id="M_CE2592_m" name="(S)-3-hydroxypalmitoleoyl-CoA" compartment="C_m"/>
		<species id="M_adpman_c" name="ADPmannose" compartment="C_c"/>
		<species id="M_Rtotal_e" name="R total" compartment="C_e"/>
		<species id="M_etfox_m" name="Electron transfer flavoprotein oxidized" compartment="C_m"/>
		<species id="M_ctp_m" name="CTP(4-)" compartment="C_m"/>
		<species id="M_HC01412_m" name="trans-tetradec-2-enoyl-CoA(4-)" compartment="C_m"/>
		<species id="M_l2fn2m2masn_g" name="{[galactosyl-(1,4)-N-Acetyl-glucosaminyl-(1,2)-mannosyl-(1,3)-],[N-acetyl-glucosaminyl-(1,2)-mannosyl-(1,6)-]mannosyl-(1,4)-N-acetyl-glucosaminyl-(1,4)-[fucosyl-(1,6)]-N-acetyl-glucosaminyl}asparagine" compartment="C_g"/>
		<species id="M_glygly_c" name="Glycyl-glycine" compartment="C_c"/>
		<species id="M_dhf_c" name="7,8-Dihydrofolate" compartment="C_c"/>
		<species id="M_arg_L_e" name="L-argininium(1+)" compartment="C_e"/>
		<species id="M_arachdcoa_m" name="arachidonoyl-CoA(4-)" compartment="C_m"/>
		<species id="M_2ddecdicoa_m" name="2,6-dodecadienoylcoa" compartment="C_m"/>
		<species id="M_docosahexcoa_m" name="3,7,10,13,16,19-docosahexenoylcoa" compartment="C_m"/>
		<species id="M_CE4814_r" name="(8Z,11Z,14Z,17Z)-eicosatetraenoyl-CoA" compartment="C_r"/>
		<species id="M_ser_D_c" name="D-serine" compartment="C_c"/>
		<species id="M_ksi_deg36_l" name="keratan sulfate I, degradation product 36" compartment="C_l"/>
		<species id="M_ump_m" name="UMP(2-)" compartment="C_m"/>
		<species id="M_CE0692_m" name="3-oxolaur-cis-5-enoyl-CoA" compartment="C_m"/>
		<species id="M_ala_L_m" name="L-alanine" compartment="C_m"/>
		<species id="M_3oddcoa_m" name="3-oxolauroyl-CoA(4-)" compartment="C_m"/>
		<species id="M_tettet6_c" name="tetracosatetraenoic acid n-6" compartment="C_c"/>
		<species id="M_docosac_e" name="Behenic acid" compartment="C_e"/>
		<species id="M_10fthf5glu_c" name="10-formyltetrahydrofolate-[Glu](5)" compartment="C_c"/>
		<species id="M_but_c" name="butyrate" compartment="C_c"/>
		<species id="M_triodthy_c" name="3,3',5-triiodo-L-thyronine" compartment="C_c"/>
		<species id="M_CE4819_c" name="3-oxo-docosa-7,10,13,16,19-all-cis-pentaenoyl-CoA" compartment="C_c"/>
		<species id="M_CE4841_c" name="3-oxoeicosa-cis,cis-11,14-dienoyl-CoA" compartment="C_c"/>
		<species id="M_cit_c" name="Citrate" compartment="C_c"/>
		<species id="M_arachdcrn_m" name="C20:4 carnitine" compartment="C_m"/>
		<species id="M_tetpent6_e" name="tetracosapentaenoic acid, n-6" compartment="C_e"/>
		<species id="M_pep_m" name="Phosphoenolpyruvate" compartment="C_m"/>
		<species id="M_ocdca_m" name="stearate" compartment="C_m"/>
		<species id="M_HC01606_c" name="(2E)-Hexadecenoyl-ACP" compartment="C_c"/>
		<species id="M_taur_c" name="Taurine" compartment="C_c"/>
		<species id="M_CE2432_m" name="trans-2-cis,cis-5,8-tetradecatrienoyl-CoA" compartment="C_m"/>
		<species id="M_C08281_x" name="behenate" compartment="C_x"/>
		<species id="M_3htdcoa_m" name="(S)-3-Hydroxytetradecanoyl-CoA" compartment="C_m"/>
		<species id="M_10fthf6glu_l" name="10-formyltetrahydrofolate-[Glu](6)" compartment="C_l"/>
		<species id="M_hdd2coa_c" name="trans-Hexadec-2-enoyl-CoA" compartment="C_c"/>
		<species id="M_ttc_ggdp_c" name="2-cis,6-trans,10-trans-geranylgeranyl diphosphate(3-)" compartment="C_c"/>
		<species id="M_arachd_r" name="arachidonate" compartment="C_r"/>
		<species id="M_aacoa_m" name="acetoacetyl-CoA(4-)" compartment="C_m"/>
		<species id="M_leu_L_e" name="L-leucine" compartment="C_e"/>
		<species id="M_ocdca_c" name="stearate" compartment="C_c"/>
		<species id="M_3tdcrn_e" name="3-hydroxy-tetradecanoyl carnitine" compartment="C_e"/>
		<species id="M_lneldc_c" name="linoelaidic acid (all trans C18:2)" compartment="C_c"/>
		<species id="M_CE0784_m" name="cis-myrist-7-enoyl-CoA" compartment="C_m"/>
		<species id="M_tethex3coa_c" name="tetracosahexaenoyl coenzyme A" compartment="C_c"/>
		<species id="M_HC02200_c" name="S-glutathionyl-2-4-dinitrobenzene" compartment="C_c"/>
		<species id="M_CE2540_r" name="timnodonate" compartment="C_r"/>
		<species id="M_CE5156_c" name="3-oxo-cis-15-tetracosaenoyl-CoA" compartment="C_c"/>
		<species id="M_HC01007_x" name="L-Octanoylcarnitine" compartment="C_x"/>
		<species id="M_accoa_x" name="Acetyl-CoA" compartment="C_x"/>
		<species id="M_CE5123_x" name="3(S)-2-hydroxyphytanoyl-CoA" compartment="C_x"/>
		<species id="M_gsn_e" name="Guanosine" compartment="C_e"/>
		<species id="M_dudp_n" name="dUDP(3-)" compartment="C_n"/>
		<species id="M_leuktrC4_c" name="leukotriene C4(2-)" compartment="C_c"/>
		<species id="M_CE5158_c" name="trans,cis-2,15-tetracosadienoyl-CoA" compartment="C_c"/>
		<species id="M_urea_c" name="Urea" compartment="C_c"/>
		<species id="M_ppi_x" name="Diphosphate" compartment="C_x"/>
		<species id="M_ksi_g" name="keratan sulfate I" compartment="C_g"/>
		<species id="M_m5masnB2_g" name="(alpha-D-mannosyl)5-beta-D-mannosyl-diacetylchitobiosyl-L-asparagine (protein)" compartment="C_g"/>
		<species id="M_HC02207_c" name="prostaglandin-c2" compartment="C_c"/>
		<species id="M_phyt_x" name="phytanate" compartment="C_x"/>
		<species id="M_10fthf6glu_e" name="10-formyltetrahydrofolate-[Glu](6)" compartment="C_e"/>
		<species id="M_pristanal_x" name="pristanal" compartment="C_x"/>
		<species id="M_HC10854_c" name="palmitoleoyl-Carnitine" compartment="C_c"/>
		<species id="M_ksii_core4_pre5_g" name="keratan sulfate II biosynthesis, precursor 5" compartment="C_g"/>
		<species id="M_hdcecrn_c" name="Hexadecenoyl carnitine" compartment="C_c"/>
		<species id="M_for_c" name="Formate" compartment="C_c"/>
		<species id="M_35cgmp_g" name="3',5'-cyclic GMP(1-)" compartment="C_g"/>
		<species id="M_strdnc_c" name="stearidonic acid C18:4, n-3" compartment="C_c"/>
		<species id="M_10fthf7glu_l" name="10-formyltetrahydrofolate-[Glu](7)" compartment="C_l"/>
		<species id="M_nh4_c" name="Ammonium" compartment="C_c"/>
		<species id="M_dump_c" name="dUMP" compartment="C_c"/>
		<species id="M_3hdeccoa_c" name="3-hydroxyhexadecenoylcoa" compartment="C_c"/>
		<species id="M_CE5941_x" name="(2S,6R,10R)-trimethyl-2E-hendecenoyl-CoA" compartment="C_x"/>
		<species id="M_3hdeccoa_m" name="3-hydroxyhexadecenoylcoa" compartment="C_m"/>
		<species id="M_dlnlcg_c" name="all-cis-icosa-8,11,14-trienoate" compartment="C_c"/>
		<species id="M_10fthf6glu_c" name="10-formyltetrahydrofolate-[Glu](6)" compartment="C_c"/>
		<species id="M_CE5117_m" name="(3E,5Z,8Z)-tetradecatrienoyl-CoA" compartment="C_m"/>
		<species id="M_CE5169_x" name="24-oxo-25(R)-trihydroxycoprostanoyl-CoA" compartment="C_x"/>
		<species id="M_adn_m" name="adenosine" compartment="C_m"/>
		<species id="M_m6masnA_g" name="(alpha-D-mannosyl)6-beta-D-mannosyl-diacetylchitobiosyl-L-asparagine (protein)" compartment="C_g"/>
		<species id="M_xolest_hs_e" name="cholesterol ester" compartment="C_e"/>
		<species id="M_octd11ecoa_m" name="11-octadecenoylcoa" compartment="C_m"/>
		<species id="M_ksi_deg22_l" name="keratan sulfate I, degradation product 22" compartment="C_l"/>
		<species id="M_bilirub_c" name="bilirubin(2-)" compartment="C_c"/>
		<species id="M_CE2254_c" name="docosanoyl-CoA" compartment="C_c"/>
		<species id="M_bildglcur_e" name="bis(beta-glucosyluronate)bilirubin" compartment="C_e"/>
		<species id="M_CE4821_c" name="2-trans-7,10,13,16,19-all-cis-docosahexaenoyl-CoA" compartment="C_c"/>
		<species id="M_5dhf_c" name="pentaglutamyl folate (DHF)" compartment="C_c"/>
		<species id="M_CE5311_m" name="6(R)-hydroxy-tetradeca-2E,4E,8Z-trienoate" compartment="C_m"/>
		<species id="M_octd11ecoa_c" name="11-octadecenoylcoa" compartment="C_c"/>
		<species id="M_CE2510_c" name="11-cis-eicosenoate" compartment="C_c"/>
		<species id="M_n3m2masn_g" name="((N-acetyl-D-glucosaminyl)3-(alpha-D-mannosyl)2-beta-D-mannosyl-diacetylchitobiosyl)-L-asparagine (protein)" compartment="C_g"/>
		<species id="M_oxa_e" name="oxalate(2-)" compartment="C_e"/>
		<species id="M_lanost_c" name="lanosterol" compartment="C_c"/>
		<species id="M_2hexdtetcoa_x" name="2,7,10,13-hexadecatetraenoylcoa" compartment="C_x"/>
		<species id="M_adpglc_c" name="ADP alpha-D-glucoside(2-)" compartment="C_c"/>
		<species id="M_2hexdtricoa_m" name="2,7,10-hexadecatrienoylcoa" compartment="C_m"/>
		<species id="M_crbp_retinal_c" name="crbp_retinal_c" compartment="C_c"/>
		<species id="M_rbp_retinol_e" name="rbp_retinol_e" compartment="C_e"/>
		<species id="M_fattyacidretinol_crbp_c" name="fattyacidretinol_crbp_c" compartment="C_c"/>
		<species id="M_2_acyl_sn_glycero_3_phosphocholine_c" name="2_acyl_sn_glycero_3_phosphocholine_c" compartment="C_c"/>
		<species id="M_4_hydroxyretinol_c" name="4_hydroxyretinol_c" compartment="C_c"/>
		<species id="M_crbp_retinol_c" name="crbp_retinol_c" compartment="C_c"/>
		<species id="M_retinal_e" name="retinal_e" compartment="C_e"/>
		<species id="M_alb_retinoate_e" name="alb_retinoate_e" compartment="C_e"/>
		<species id="M_beta_ionone_c" name="beta_ionone_c" compartment="C_c"/>
        <species id="M_beta_apo_10_carotenal_c" name="beta_apo_10_carotenal_c" compartment="C_c"/>
	</listOfSpecies>
	<listOfReactions>
	<reaction id="R_sink_citr_c_" name="citrulline sink" reversible="true">
		<notes>
			<html xmlns="http://www.w3.org/1999/xhtml"><p>GENE_ASSOCIATION:</p></html>
		</notes>
		<listOfReactants>
			<speciesReference species="M_citr_L_c" stoichiometry="1"/>
		</listOfReactants>
		<kineticLaw>
			<math xmlns="http://www.w3.org/1998/Math/MathML">
				<ci> FLUX_VALUE </ci>
			</math>
			<listOfParameters>
				<parameter id="LOWER_BOUND" value="  0.00"/>
				<parameter id="UPPER_BOUND" value="1000.00"/>
				<parameter id="FLUX_VALUE" value="0"/>
				<parameter id="OBJECTIVE_COEFFICIENT" value="0"/>
			</listOfParameters>
		</kineticLaw>
	</reaction>
	<reaction id="R_RE3126R" name="RE3126" reversible="true">
		<notes>
			<html xmlns="http://www.w3.org/1999/xhtml"><p>GENE_ASSOCIATION:(ENSMUSG00000006390)</p></html>
		</notes>
		<listOfReactants>
			<speciesReference species="M_CE4818_r" stoichiometry="1"/>
		</listOfReactants>
		<listOfProducts>
			<speciesReference species="M_h2o_r" stoichiometry="1"/>
			<speciesReference species="M_CE4816_r" stoichiometry="1"/>
		</listOfProducts>
		<kineticLaw>
			<math xmlns="http://www.w3.org/1998/Math/MathML">
				<ci> FLUX_VALUE </ci>
			</math>
			<listOfParameters>
				<parameter id="LOWER_BOUND" value="-1000.00"/>
				<parameter id="UPPER_BOUND" value="1000.00"/>
				<parameter id="FLUX_VALUE" value="0"/>
				<parameter id="OBJECTIVE_COEFFICIENT" value="0"/>
			</listOfParameters>
		</kineticLaw>
	</reaction>
	<reaction id="R_r2094" name="Major Facilitator MFS  TCDB:2.A.1.13.1" reversible="true">
		<notes>
			<html xmlns="http://www.w3.org/1999/xhtml"><p>GENE_ASSOCIATION:(ENSMUSG00000030492)</p></html>
		</notes>
		<listOfReactants>
			<speciesReference species="M_ac_c" stoichiometry="1"/>
			<speciesReference species="M_pyr_e" stoichiometry="1"/>
		</listOfReactants>
		<listOfProducts>
			<speciesReference species="M_pyr_c" stoichiometry="1"/>
			<speciesReference species="M_ac_e" stoichiometry="1"/>
		</listOfProducts>
		<kineticLaw>
			<math xmlns="http://www.w3.org/1998/Math/MathML">
				<ci> FLUX_VALUE </ci>
			</math>
			<listOfParameters>
				<parameter id="LOWER_BOUND" value="-1000.00"/>
				<parameter id="UPPER_BOUND" value="1000.00"/>
				<parameter id="FLUX_VALUE" value="0"/>
				<parameter id="OBJECTIVE_COEFFICIENT" value="0"/>
			</listOfParameters>
		</kineticLaw>
	</reaction>
	<reaction id="R_DMNONCRNCPT2" name="DMNONCRNCPT2" reversible="true">
		<notes>
			<html xmlns="http://www.w3.org/1999/xhtml"><p>GENE_ASSOCIATION:</p></html>
		</notes>
		<listOfReactants>
			<speciesReference species="M_coa_m" stoichiometry="1"/>
			<speciesReference species="M_dmnoncrn_m" stoichiometry="1"/>
		</listOfReactants>
		<listOfProducts>
			<speciesReference species="M_crn_m" stoichiometry="1"/>
			<speciesReference species="M_dmnoncoa_m" stoichiometry="1"/>
		</listOfProducts>
		<kineticLaw>
			<math xmlns="http://www.w3.org/1998/Math/MathML">
				<ci> FLUX_VALUE </ci>
			</math>
			<listOfParameters>
				<parameter id="LOWER_BOUND" value="-1000.00"/>
				<parameter id="UPPER_BOUND" value="1000.00"/>
				<parameter id="FLUX_VALUE" value="0"/>
				<parameter id="OBJECTIVE_COEFFICIENT" value="0"/>
			</listOfParameters>
		</kineticLaw>
	</reaction>
	<reaction id="R_LNSTLSr" name="lanosterol synthase" reversible="false">
		<notes>
			<html xmlns="http://www.w3.org/1999/xhtml"><p>GENE_ASSOCIATION:(ENSMUSG00000033105)</p></html>
		</notes>
		<listOfReactants>
			<speciesReference species="M_Ssq23epx_r" stoichiometry="1"/>
		</listOfReactants>
		<listOfProducts>
			<speciesReference species="M_lanost_r" stoichiometry="1"/>
		</listOfProducts>
		<kineticLaw>
			<math xmlns="http://www.w3.org/1998/Math/MathML">
				<ci> FLUX_VALUE </ci>
			</math>
			<listOfParameters>
				<parameter id="LOWER_BOUND" value="  0.00"/>
				<parameter id="UPPER_BOUND" value="1000.00"/>
				<parameter id="FLUX_VALUE" value="0"/>
				<parameter id="OBJECTIVE_COEFFICIENT" value="0"/>
			</listOfParameters>
		</kineticLaw>
	</reaction>
	<reaction id="R_r1257" name="EC:6.2.1.3" reversible="false">
		<notes>
			<html xmlns="http://www.w3.org/1999/xhtml"><p>GENE_ASSOCIATION:</p></html>
		</notes>
		<listOfReactants>
			<speciesReference species="M_lnlc_r" stoichiometry="1"/>
			<speciesReference species="M_atp_r" stoichiometry="1"/>
			<speciesReference species="M_coa_r" stoichiometry="1"/>
		</listOfReactants>
		<listOfProducts>
			<speciesReference species="M_h_r" stoichiometry="1"/>
			<speciesReference species="M_ppi_r" stoichiometry="1"/>
			<speciesReference species="M_amp_r" stoichiometry="1"/>
			<speciesReference species="M_lnlccoa_r" stoichiometry="1"/>
		</listOfProducts>
		<kineticLaw>
			<math xmlns="http://www.w3.org/1998/Math/MathML">
				<ci> FLUX_VALUE </ci>
			</math>
			<listOfParameters>
				<parameter id="LOWER_BOUND" value="  0.00"/>
				<parameter id="UPPER_BOUND" value="1000.00"/>
				<parameter id="FLUX_VALUE" value="0"/>
				<parameter id="OBJECTIVE_COEFFICIENT" value="0"/>
			</listOfParameters>
		</kineticLaw>
	</reaction>
	<reaction id="R_SOAT12r" name="sterol O-acyltransferase  acyl-Coenzyme A: cholesterol acyltransferase  1" reversible="false">
		<notes>
			<html xmlns="http://www.w3.org/1999/xhtml"><p>GENE_ASSOCIATION:(ENSMUSG00000026600)</p></html>
		</notes>
		<listOfReactants>
			<speciesReference species="M_R2coa_hs_r" stoichiometry="1"/>
			<speciesReference species="M_chsterol_r" stoichiometry="1"/>
		</listOfReactants>
		<listOfProducts>
			<speciesReference species="M_xolest_hs_r" stoichiometry="1"/>
			<speciesReference species="M_coa_r" stoichiometry="1"/>
		</listOfProducts>
		<kineticLaw>
			<math xmlns="http://www.w3.org/1998/Math/MathML">
				<ci> FLUX_VALUE </ci>
			</math>
			<listOfParameters>
				<parameter id="LOWER_BOUND" value="  0.00"/>
				<parameter id="UPPER_BOUND" value="1000.00"/>
				<parameter id="FLUX_VALUE" value="0"/>
				<parameter id="OBJECTIVE_COEFFICIENT" value="0"/>
			</listOfParameters>
		</kineticLaw>
	</reaction>
	<reaction id="R_FAOXC246226x" name="Beta oxidation of long chain fatty acid" reversible="false">
		<notes>
			<html xmlns="http://www.w3.org/1999/xhtml"><p>GENE_ASSOCIATION:(ENSMUSG00000020777 and ENSMUSG00000024507 and ENSMUSG00000036138) or (ENSMUSG00000020777 and ENSMUSG00000036138 and ENSMUSG00000022853) or (ENSMUSG00000024507 and ENSMUSG00000036138 and ENSMUSG00000020777) or (ENSMUSG00000036138 and ENSMUSG00000020777 and ENSMUSG00000022853)</p></html>
		</notes>
		<listOfReactants>
			<speciesReference species="M_nad_x" stoichiometry="1"/>
			<speciesReference species="M_tethex3coa_x" stoichiometry="1"/>
			<speciesReference species="M_coa_x" stoichiometry="1"/>
			<speciesReference species="M_o2_x" stoichiometry="1"/>
			<speciesReference species="M_h2o_x" stoichiometry="1"/>
		</listOfReactants>
		<listOfProducts>
			<speciesReference species="M_h2o2_x" stoichiometry="1"/>
			<speciesReference species="M_h_x" stoichiometry="1"/>
			<speciesReference species="M_c226coa_x" stoichiometry="1"/>
			<speciesReference species="M_accoa_x" stoichiometry="1"/>
			<speciesReference species="M_nadh_x" stoichiometry="1"/>
		</listOfProducts>
		<kineticLaw>
			<math xmlns="http://www.w3.org/1998/Math/MathML">
				<ci> FLUX_VALUE </ci>
			</math>
			<listOfParameters>
				<parameter id="LOWER_BOUND" value="  0.00"/>
				<parameter id="UPPER_BOUND" value="1000.00"/>
				<parameter id="FLUX_VALUE" value="0"/>
				<parameter id="OBJECTIVE_COEFFICIENT" value="0"/>
			</listOfParameters>
		</kineticLaw>
	</reaction>
	<reaction id="R_LPS3e" name="lipase, extracellular" reversible="false">
		<notes>
			<html xmlns="http://www.w3.org/1999/xhtml"><p>GENE_ASSOCIATION:(ENSMUSG00000032207)</p></html>
		</notes>
		<listOfReactants>
			<speciesReference species="M_mag_hs_e" stoichiometry="1"/>
			<speciesReference species="M_h2o_e" stoichiometry="1"/>
		</listOfReactants>
		<listOfProducts>
			<speciesReference species="M_glyc_e" stoichiometry="1"/>
			<speciesReference species="M_Rtotal2_e" stoichiometry="1"/>
			<speciesReference species="M_h_e" stoichiometry="1"/>
		</listOfProducts>
		<kineticLaw>
			<math xmlns="http://www.w3.org/1998/Math/MathML">
				<ci> FLUX_VALUE </ci>
			</math>
			<listOfParameters>
				<parameter id="LOWER_BOUND" value="  0.00"/>
				<parameter id="UPPER_BOUND" value="1000.00"/>
				<parameter id="FLUX_VALUE" value="0"/>
				<parameter id="OBJECTIVE_COEFFICIENT" value="0"/>
			</listOfParameters>
		</kineticLaw>
	</reaction>
	<reaction id="R_EX_ivcrn" name="exchange reaction for isovaleryl carnitine" reversible="true">
		<notes>
			<html xmlns="http://www.w3.org/1999/xhtml"><p>GENE_ASSOCIATION:</p></html>
		</notes>
		<listOfReactants>
			<speciesReference species="M_ivcrn_e" stoichiometry="1"/>
		</listOfReactants>
		<kineticLaw>
			<math xmlns="http://www.w3.org/1998/Math/MathML">
				<ci> FLUX_VALUE </ci>
			</math>
			<listOfParameters>
				<parameter id="LOWER_BOUND" value="-1000.00"/>
				<parameter id="UPPER_BOUND" value="1000.00"/>
				<parameter id="FLUX_VALUE" value="0"/>
				<parameter id="OBJECTIVE_COEFFICIENT" value="0"/>
			</listOfParameters>
		</kineticLaw>
	</reaction>
	<reaction id="R_RE1520X" name="RE1520" reversible="true">
		<notes>
			<html xmlns="http://www.w3.org/1999/xhtml"><p>GENE_ASSOCIATION:(ENSMUSG00000022853)</p></html>
		</notes>
		<listOfReactants>
			<speciesReference species="M_C05279_x" stoichiometry="1"/>
			<speciesReference species="M_h2o_x" stoichiometry="1"/>
		</listOfReactants>
		<listOfProducts>
			<speciesReference species="M_CE2420_x" stoichiometry="1"/>
		</listOfProducts>
		<kineticLaw>
			<math xmlns="http://www.w3.org/1998/Math/MathML">
				<ci> FLUX_VALUE </ci>
			</math>
			<listOfParameters>
				<parameter id="LOWER_BOUND" value="-1000.00"/>
				<parameter id="UPPER_BOUND" value="1000.00"/>
				<parameter id="FLUX_VALUE" value="0"/>
				<parameter id="OBJECTIVE_COEFFICIENT" value="0"/>
			</listOfParameters>
		</kineticLaw>
	</reaction>
	<reaction id="R_NH4tn" name="ammonia nuclear transport" reversible="true">
		<notes>
			<html xmlns="http://www.w3.org/1999/xhtml"><p>GENE_ASSOCIATION:</p></html>
		</notes>
		<listOfReactants>
			<speciesReference species="M_nh4_c" stoichiometry="1"/>
		</listOfReactants>
		<listOfProducts>
			<speciesReference species="M_nh4_n" stoichiometry="1"/>
		</listOfProducts>
		<kineticLaw>
			<math xmlns="http://www.w3.org/1998/Math/MathML">
				<ci> FLUX_VALUE </ci>
			</math>
			<listOfParameters>
				<parameter id="LOWER_BOUND" value="-1000.00"/>
				<parameter id="UPPER_BOUND" value="1000.00"/>
				<parameter id="FLUX_VALUE" value="0"/>
				<parameter id="OBJECTIVE_COEFFICIENT" value="0"/>
			</listOfParameters>
		</kineticLaw>
	</reaction>
	<reaction id="R_RE3390M" name="RE3390" reversible="true">
		<notes>
			<html xmlns="http://www.w3.org/1999/xhtml"><p>GENE_ASSOCIATION:(ENSMUSG00000025465) or (ENSMUSG00000022853) or (ENSMUSG00000059447)</p></html>
		</notes>
		<listOfReactants>
			<speciesReference species="M_h2o_m" stoichiometry="1"/>
			<speciesReference species="M_CE5312_m" stoichiometry="1"/>
		</listOfReactants>
		<listOfProducts>
			<speciesReference species="M_CE5305_m" stoichiometry="1"/>
		</listOfProducts>
		<kineticLaw>
			<math xmlns="http://www.w3.org/1998/Math/MathML">
				<ci> FLUX_VALUE </ci>
			</math>
			<listOfParameters>
				<parameter id="LOWER_BOUND" value="-1000.00"/>
				<parameter id="UPPER_BOUND" value="1000.00"/>
				<parameter id="FLUX_VALUE" value="0"/>
				<parameter id="OBJECTIVE_COEFFICIENT" value="0"/>
			</listOfParameters>
		</kineticLaw>
	</reaction>
	<reaction id="R_NADPHtxu" name="NADPH transporter, peroxisome" reversible="false">
		<notes>
			<html xmlns="http://www.w3.org/1999/xhtml"><p>GENE_ASSOCIATION:</p></html>
		</notes>
		<listOfReactants>
			<speciesReference species="M_nadph_c" stoichiometry="1"/>
		</listOfReactants>
		<listOfProducts>
			<speciesReference species="M_nadph_x" stoichiometry="1"/>
		</listOfProducts>
		<kineticLaw>
			<math xmlns="http://www.w3.org/1998/Math/MathML">
				<ci> FLUX_VALUE </ci>
			</math>
			<listOfParameters>
				<parameter id="LOWER_BOUND" value="  0.00"/>
				<parameter id="UPPER_BOUND" value="1000.00"/>
				<parameter id="FLUX_VALUE" value="0"/>
				<parameter id="OBJECTIVE_COEFFICIENT" value="0"/>
			</listOfParameters>
		</kineticLaw>
	</reaction>
	<reaction id="R_ADNt5le" name="adenosine transport  1:2 Na/Adn cotransport " reversible="false">
		<notes>
			<html xmlns="http://www.w3.org/1999/xhtml"><p>GENE_ASSOCIATION:(ENSMUSG00000021553)</p></html>
		</notes>
		<listOfReactants>
			<speciesReference species="M_na1_e" stoichiometry="2"/>
			<speciesReference species="M_adn_e" stoichiometry="1"/>
		</listOfReactants>
		<listOfProducts>
			<speciesReference species="M_na1_c" stoichiometry="2"/>
			<speciesReference species="M_adn_c" stoichiometry="1"/>
		</listOfProducts>
		<kineticLaw>
			<math xmlns="http://www.w3.org/1998/Math/MathML">
				<ci> FLUX_VALUE </ci>
			</math>
			<listOfParameters>
				<parameter id="LOWER_BOUND" value="  0.00"/>
				<parameter id="UPPER_BOUND" value="1000.00"/>
				<parameter id="FLUX_VALUE" value="0"/>
				<parameter id="OBJECTIVE_COEFFICIENT" value="0"/>
			</listOfParameters>
		</kineticLaw>
	</reaction>
	<reaction id="R_RE0565C" name="RE0565" reversible="false">
		<notes>
			<html xmlns="http://www.w3.org/1999/xhtml"><p>GENE_ASSOCIATION:</p></html>
		</notes>
		<listOfReactants>
			<speciesReference species="M_malcoa_c" stoichiometry="1"/>
			<speciesReference species="M_stcoa_c" stoichiometry="1"/>
			<speciesReference species="M_h_c" stoichiometry="1"/>
		</listOfReactants>
		<listOfProducts>
			<speciesReference species="M_co2_c" stoichiometry="1"/>
			<speciesReference species="M_coa_c" stoichiometry="1"/>
			<speciesReference species="M_CE2251_c" stoichiometry="1"/>
		</listOfProducts>
		<kineticLaw>
			<math xmlns="http://www.w3.org/1998/Math/MathML">
				<ci> FLUX_VALUE </ci>
			</math>
			<listOfParameters>
				<parameter id="LOWER_BOUND" value="  0.00"/>
				<parameter id="UPPER_BOUND" value="1000.00"/>
				<parameter id="FLUX_VALUE" value="0"/>
				<parameter id="OBJECTIVE_COEFFICIENT" value="0"/>
			</listOfParameters>
		</kineticLaw>
	</reaction>
	<reaction id="R_r2320" name="Resistance-Nodulation-Cell Division  RND  TCDB:2.A.60.1.2" reversible="true">
		<notes>
			<html xmlns="http://www.w3.org/1999/xhtml"><p>GENE_ASSOCIATION:</p></html>
		</notes>
		<listOfReactants>
			<speciesReference species="M_gthrd_c" stoichiometry="1"/>
			<speciesReference species="M_HC02203_e" stoichiometry="1"/>
			<speciesReference species="M_hco3_c" stoichiometry="1"/>
		</listOfReactants>
		<listOfProducts>
			<speciesReference species="M_HC02203_c" stoichiometry="1"/>
			<speciesReference species="M_gthrd_e" stoichiometry="1"/>
			<speciesReference species="M_hco3_e" stoichiometry="1"/>
		</listOfProducts>
		<kineticLaw>
			<math xmlns="http://www.w3.org/1998/Math/MathML">
				<ci> FLUX_VALUE </ci>
			</math>
			<listOfParameters>
				<parameter id="LOWER_BOUND" value="-1000.00"/>
				<parameter id="UPPER_BOUND" value="1000.00"/>
				<parameter id="FLUX_VALUE" value="0"/>
				<parameter id="OBJECTIVE_COEFFICIENT" value="0"/>
			</listOfParameters>
		</kineticLaw>
	</reaction>
	<reaction id="R_FAOXC61C4x" name="fatty acid beta oxidation C6:1--C4:0 x" reversible="false">
		<notes>
			<html xmlns="http://www.w3.org/1999/xhtml"><p>GENE_ASSOCIATION:</p></html>
		</notes>
		<listOfReactants>
			<speciesReference species="M_nad_x" stoichiometry="1"/>
			<speciesReference species="M_coa_x" stoichiometry="1"/>
			<speciesReference species="M_hx2coa_x" stoichiometry="1"/>
			<speciesReference species="M_h2o_x" stoichiometry="1"/>
		</listOfReactants>
		<listOfProducts>
			<speciesReference species="M_h_x" stoichiometry="1"/>
			<speciesReference species="M_accoa_x" stoichiometry="1"/>
			<speciesReference species="M_btcoa_x" stoichiometry="1"/>
			<speciesReference species="M_nadh_x" stoichiometry="1"/>
		</listOfProducts>
		<kineticLaw>
			<math xmlns="http://www.w3.org/1998/Math/MathML">
				<ci> FLUX_VALUE </ci>
			</math>
			<listOfParameters>
				<parameter id="LOWER_BOUND" value="  0.00"/>
				<parameter id="UPPER_BOUND" value="1000.00"/>
				<parameter id="FLUX_VALUE" value="0"/>
				<parameter id="OBJECTIVE_COEFFICIENT" value="0"/>
			</listOfParameters>
		</kineticLaw>
	</reaction>
	<reaction id="R_ICDHyp" name="Isocitrate dehydrogenase  NADP+ " reversible="false">
		<notes>
			<html xmlns="http://www.w3.org/1999/xhtml"><p>GENE_ASSOCIATION:(ENSMUSG00000025950)</p></html>
		</notes>
		<listOfReactants>
			<speciesReference species="M_nadp_x" stoichiometry="1"/>
			<speciesReference species="M_icit_x" stoichiometry="1"/>
		</listOfReactants>
		<listOfProducts>
			<speciesReference species="M_nadph_x" stoichiometry="1"/>
			<speciesReference species="M_akg_x" stoichiometry="1"/>
			<speciesReference species="M_co2_x" stoichiometry="1"/>
		</listOfProducts>
		<kineticLaw>
			<math xmlns="http://www.w3.org/1998/Math/MathML">
				<ci> FLUX_VALUE </ci>
			</math>
			<listOfParameters>
				<parameter id="LOWER_BOUND" value="  0.00"/>
				<parameter id="UPPER_BOUND" value="1000.00"/>
				<parameter id="FLUX_VALUE" value="0"/>
				<parameter id="OBJECTIVE_COEFFICIENT" value="0"/>
			</listOfParameters>
		</kineticLaw>
	</reaction>
	<reaction id="R_DHFtl" name="dihydrofolate reversible lysosomal transport" reversible="true">
		<notes>
			<html xmlns="http://www.w3.org/1999/xhtml"><p>GENE_ASSOCIATION:</p></html>
		</notes>
		<listOfReactants>
			<speciesReference species="M_dhf_c" stoichiometry="1"/>
		</listOfReactants>
		<listOfProducts>
			<speciesReference species="M_dhf_l" stoichiometry="1"/>
		</listOfProducts>
		<kineticLaw>
			<math xmlns="http://www.w3.org/1998/Math/MathML">
				<ci> FLUX_VALUE </ci>
			</math>
			<listOfParameters>
				<parameter id="LOWER_BOUND" value="-1000.00"/>
				<parameter id="UPPER_BOUND" value="1000.00"/>
				<parameter id="FLUX_VALUE" value="0"/>
				<parameter id="OBJECTIVE_COEFFICIENT" value="0"/>
			</listOfParameters>
		</kineticLaw>
	</reaction>
	<reaction id="R_r2375" name="Mitochondrial Carrier  MC  TCDB:2.A.29.7.2" reversible="true">
		<notes>
			<html xmlns="http://www.w3.org/1999/xhtml"><p>GENE_ASSOCIATION:</p></html>
		</notes>
		<listOfReactants>
			<speciesReference species="M_succ_c" stoichiometry="1"/>
			<speciesReference species="M_icit_m" stoichiometry="1"/>
		</listOfReactants>
		<listOfProducts>
			<speciesReference species="M_icit_c" stoichiometry="1"/>
			<speciesReference species="M_succ_m" stoichiometry="1"/>
		</listOfProducts>
		<kineticLaw>
			<math xmlns="http://www.w3.org/1998/Math/MathML">
				<ci> FLUX_VALUE </ci>
			</math>
			<listOfParameters>
				<parameter id="LOWER_BOUND" value="-1000.00"/>
				<parameter id="UPPER_BOUND" value="1000.00"/>
				<parameter id="FLUX_VALUE" value="0"/>
				<parameter id="OBJECTIVE_COEFFICIENT" value="0"/>
			</listOfParameters>
		</kineticLaw>
	</reaction>
	<reaction id="R_RE3194M" name="RE3194" reversible="true">
		<notes>
			<html xmlns="http://www.w3.org/1999/xhtml"><p>GENE_ASSOCIATION:(ENSMUSG00000025465) or (ENSMUSG00000022853) or (ENSMUSG00000059447)</p></html>
		</notes>
		<listOfReactants>
			<speciesReference species="M_CE4807_m" stoichiometry="1"/>
			<speciesReference species="M_h2o_m" stoichiometry="1"/>
		</listOfReactants>
		<listOfProducts>
			<speciesReference species="M_CE4802_m" stoichiometry="1"/>
		</listOfProducts>
		<kineticLaw>
			<math xmlns="http://www.w3.org/1998/Math/MathML">
				<ci> FLUX_VALUE </ci>
			</math>
			<listOfParameters>
				<parameter id="LOWER_BOUND" value="-1000.00"/>
				<parameter id="UPPER_BOUND" value="1000.00"/>
				<parameter id="FLUX_VALUE" value="0"/>
				<parameter id="OBJECTIVE_COEFFICIENT" value="0"/>
			</listOfParameters>
		</kineticLaw>
	</reaction>
	<reaction id="R_FMNALKPle" name="FMNALKPle" reversible="false">
		<notes>
			<html xmlns="http://www.w3.org/1999/xhtml"><p>GENE_ASSOCIATION:</p></html>
		</notes>
		<listOfReactants>
			<speciesReference species="M_fmn_e" stoichiometry="1"/>
			<speciesReference species="M_h2o_e" stoichiometry="1"/>
		</listOfReactants>
		<listOfProducts>
			<speciesReference species="M_pi_e" stoichiometry="1"/>
			<speciesReference species="M_ribflv_e" stoichiometry="1"/>
		</listOfProducts>
		<kineticLaw>
			<math xmlns="http://www.w3.org/1998/Math/MathML">
				<ci> FLUX_VALUE </ci>
			</math>
			<listOfParameters>
				<parameter id="LOWER_BOUND" value="  0.00"/>
				<parameter id="UPPER_BOUND" value="1000.00"/>
				<parameter id="FLUX_VALUE" value="0"/>
				<parameter id="OBJECTIVE_COEFFICIENT" value="0"/>
			</listOfParameters>
		</kineticLaw>
	</reaction>
	<reaction id="R_MDHx" name="malate dehydrogenase, peroxisomal" reversible="true">
		<notes>
			<html xmlns="http://www.w3.org/1999/xhtml"><p>GENE_ASSOCIATION:</p></html>
		</notes>
		<listOfReactants>
			<speciesReference species="M_nad_x" stoichiometry="1"/>
			<speciesReference species="M_mal_L_x" stoichiometry="1"/>
		</listOfReactants>
		<listOfProducts>
			<speciesReference species="M_h_x" stoichiometry="1"/>
			<speciesReference species="M_oaa_x" stoichiometry="1"/>
			<speciesReference species="M_nadh_x" stoichiometry="1"/>
		</listOfProducts>
		<kineticLaw>
			<math xmlns="http://www.w3.org/1998/Math/MathML">
				<ci> FLUX_VALUE </ci>
			</math>
			<listOfParameters>
				<parameter id="LOWER_BOUND" value="-1000.00"/>
				<parameter id="UPPER_BOUND" value="1000.00"/>
				<parameter id="FLUX_VALUE" value="0"/>
				<parameter id="OBJECTIVE_COEFFICIENT" value="0"/>
			</listOfParameters>
		</kineticLaw>
	</reaction>
	<reaction id="R_r1383" name="gamma-glutamyl hydrolase  EC:3.4.19.9" reversible="false">
		<notes>
			<html xmlns="http://www.w3.org/1999/xhtml"><p>GENE_ASSOCIATION:</p></html>
		</notes>
		<listOfReactants>
			<speciesReference species="M_HC02129_c" stoichiometry="1"/>
		</listOfReactants>
		<listOfProducts>
			<speciesReference species="M_glu_L_c" stoichiometry="6"/>
			<speciesReference species="M_thf_c" stoichiometry="1"/>
		</listOfProducts>
		<kineticLaw>
			<math xmlns="http://www.w3.org/1998/Math/MathML">
				<ci> FLUX_VALUE </ci>
			</math>
			<listOfParameters>
				<parameter id="LOWER_BOUND" value="  0.00"/>
				<parameter id="UPPER_BOUND" value="  0.00"/>
				<parameter id="FLUX_VALUE" value="0"/>
				<parameter id="OBJECTIVE_COEFFICIENT" value="0"/>
			</listOfParameters>
		</kineticLaw>
	</reaction>
	<reaction id="R_AG13T6g" name="N-acetyllactosaminide beta-1,3-N-acetylglucosaminyltransferase, Golgi apparatus" reversible="false">
		<notes>
			<html xmlns="http://www.w3.org/1999/xhtml"><p>GENE_ASSOCIATION:(ENSMUSG00000031803) or (ENSMUSG00000029431) or (ENSMUSG00000051650) or (ENSMUSG00000046605) or (ENSMUSG00000047379) or (ENSMUSG00000059479) or (ENSMUSG00000079445)</p></html>
		</notes>
		<listOfReactants>
			<speciesReference species="M_uacgam_g" stoichiometry="1"/>
			<speciesReference species="M_ksi_pre6_g" stoichiometry="1"/>
		</listOfReactants>
		<listOfProducts>
			<speciesReference species="M_ksi_pre7_g" stoichiometry="1"/>
			<speciesReference species="M_udp_g" stoichiometry="1"/>
			<speciesReference species="M_h_g" stoichiometry="1"/>
		</listOfProducts>
		<kineticLaw>
			<math xmlns="http://www.w3.org/1998/Math/MathML">
				<ci> FLUX_VALUE </ci>
			</math>
			<listOfParameters>
				<parameter id="LOWER_BOUND" value="  0.00"/>
				<parameter id="UPPER_BOUND" value="1000.00"/>
				<parameter id="FLUX_VALUE" value="0"/>
				<parameter id="OBJECTIVE_COEFFICIENT" value="0"/>
			</listOfParameters>
		</kineticLaw>
	</reaction>
	<reaction id="R_DCSPTN1t" name="fatty acid transport via diffusion" reversible="true">
		<notes>
			<html xmlns="http://www.w3.org/1999/xhtml"><p>GENE_ASSOCIATION:</p></html>
		</notes>
		<listOfReactants>
			<speciesReference species="M_dcsptn1_e" stoichiometry="1"/>
		</listOfReactants>
		<listOfProducts>
			<speciesReference species="M_dcsptn1_c" stoichiometry="1"/>
		</listOfProducts>
		<kineticLaw>
			<math xmlns="http://www.w3.org/1998/Math/MathML">
				<ci> FLUX_VALUE </ci>
			</math>
			<listOfParameters>
				<parameter id="LOWER_BOUND" value="-1000.00"/>
				<parameter id="UPPER_BOUND" value="1000.00"/>
				<parameter id="FLUX_VALUE" value="0"/>
				<parameter id="OBJECTIVE_COEFFICIENT" value="0"/>
			</listOfParameters>
		</kineticLaw>
	</reaction>
	<reaction id="R_ACS" name="acetyl-CoA synthetase" reversible="false">
		<notes>
			<html xmlns="http://www.w3.org/1999/xhtml"><p>GENE_ASSOCIATION:(ENSMUSG00000029482) or (ENSMUSG00000027605)</p></html>
		</notes>
		<listOfReactants>
			<speciesReference species="M_atp_c" stoichiometry="1"/>
			<speciesReference species="M_ac_c" stoichiometry="1"/>
			<speciesReference species="M_coa_c" stoichiometry="1"/>
		</listOfReactants>
		<listOfProducts>
			<speciesReference species="M_ppi_c" stoichiometry="1"/>
			<speciesReference species="M_amp_c" stoichiometry="1"/>
			<speciesReference species="M_accoa_c" stoichiometry="1"/>
		</listOfProducts>
		<kineticLaw>
			<math xmlns="http://www.w3.org/1998/Math/MathML">
				<ci> FLUX_VALUE </ci>
			</math>
			<listOfParameters>
				<parameter id="LOWER_BOUND" value="  0.00"/>
				<parameter id="UPPER_BOUND" value="1000.00"/>
				<parameter id="FLUX_VALUE" value="0"/>
				<parameter id="OBJECTIVE_COEFFICIENT" value="0"/>
			</listOfParameters>
		</kineticLaw>
	</reaction>
	<reaction id="R_ACALDtm" name="acetaldehyde mitochondrial diffusion" reversible="true">
		<notes>
			<html xmlns="http://www.w3.org/1999/xhtml"><p>GENE_ASSOCIATION:</p></html>
		</notes>
		<listOfReactants>
			<speciesReference species="M_acald_m" stoichiometry="1"/>
		</listOfReactants>
		<listOfProducts>
			<speciesReference species="M_acald_c" stoichiometry="1"/>
		</listOfProducts>
		<kineticLaw>
			<math xmlns="http://www.w3.org/1998/Math/MathML">
				<ci> FLUX_VALUE </ci>
			</math>
			<listOfParameters>
				<parameter id="LOWER_BOUND" value="-1000.00"/>
				<parameter id="UPPER_BOUND" value="1000.00"/>
				<parameter id="FLUX_VALUE" value="0"/>
				<parameter id="OBJECTIVE_COEFFICIENT" value="0"/>
			</listOfParameters>
		</kineticLaw>
	</reaction>
	<reaction id="R_DOCOSACTDr" name="transport of docosanoic acid by diffusion" reversible="true">
		<notes>
			<html xmlns="http://www.w3.org/1999/xhtml"><p>GENE_ASSOCIATION:</p></html>
		</notes>
		<listOfReactants>
			<speciesReference species="M_docosac_c" stoichiometry="1"/>
		</listOfReactants>
		<listOfProducts>
			<speciesReference species="M_docosac_r" stoichiometry="1"/>
		</listOfProducts>
		<kineticLaw>
			<math xmlns="http://www.w3.org/1998/Math/MathML">
				<ci> FLUX_VALUE </ci>
			</math>
			<listOfParameters>
				<parameter id="LOWER_BOUND" value="-1000.00"/>
				<parameter id="UPPER_BOUND" value="1000.00"/>
				<parameter id="FLUX_VALUE" value="0"/>
				<parameter id="OBJECTIVE_COEFFICIENT" value="0"/>
			</listOfParameters>
		</kineticLaw>
	</reaction>
	<reaction id="R_EX_3octdeccrn" name="exchange reaction for 3-hydroxyoctadecanoyl carnitine" reversible="true">
		<notes>
			<html xmlns="http://www.w3.org/1999/xhtml"><p>GENE_ASSOCIATION:</p></html>
		</notes>
		<listOfReactants>
			<speciesReference species="M_3octdeccrn_e" stoichiometry="1"/>
		</listOfReactants>
		<kineticLaw>
			<math xmlns="http://www.w3.org/1998/Math/MathML">
				<ci> FLUX_VALUE </ci>
			</math>
			<listOfParameters>
				<parameter id="LOWER_BOUND" value="-1000.00"/>
				<parameter id="UPPER_BOUND" value="1000.00"/>
				<parameter id="FLUX_VALUE" value="0"/>
				<parameter id="OBJECTIVE_COEFFICIENT" value="0"/>
			</listOfParameters>
		</kineticLaw>
	</reaction>
	<reaction id="R_FAOXC226" name="Beta oxidation of long chain fatty acid" reversible="false">
		<notes>
			<html xmlns="http://www.w3.org/1999/xhtml"><p>GENE_ASSOCIATION:(ENSMUSG00000062908) or (ENSMUSG00000029545)</p></html>
		</notes>
		<listOfReactants>
			<speciesReference species="M_c226coa_m" stoichiometry="1"/>
			<speciesReference species="M_fad_m" stoichiometry="4"/>
			<speciesReference species="M_coa_m" stoichiometry="10"/>
			<speciesReference species="M_h2o_m" stoichiometry="10"/>
			<speciesReference species="M_nad_m" stoichiometry="10"/>
		</listOfReactants>
		<listOfProducts>
			<speciesReference species="M_accoa_m" stoichiometry="11"/>
			<speciesReference species="M_fadh2_m" stoichiometry="4"/>
			<speciesReference species="M_h_m" stoichiometry="10"/>
			<speciesReference species="M_nadh_m" stoichiometry="10"/>
		</listOfProducts>
		<kineticLaw>
			<math xmlns="http://www.w3.org/1998/Math/MathML">
				<ci> FLUX_VALUE </ci>
			</math>
			<listOfParameters>
				<parameter id="LOWER_BOUND" value="  0.00"/>
				<parameter id="UPPER_BOUND" value="1000.00"/>
				<parameter id="FLUX_VALUE" value="0"/>
				<parameter id="OBJECTIVE_COEFFICIENT" value="0"/>
			</listOfParameters>
		</kineticLaw>
	</reaction>
	<reaction id="R_EX_crn_e_" name="exchange reaction for L-Carnitine" reversible="true">
		<notes>
			<html xmlns="http://www.w3.org/1999/xhtml"><p>GENE_ASSOCIATION:</p></html>
		</notes>
		<listOfReactants>
			<speciesReference species="M_crn_e" stoichiometry="1"/>
		</listOfReactants>
		<kineticLaw>
			<math xmlns="http://www.w3.org/1998/Math/MathML">
				<ci> FLUX_VALUE </ci>
			</math>
			<listOfParameters>
				<parameter id="LOWER_BOUND" value="-1000.00"/>
				<parameter id="UPPER_BOUND" value="  0.00"/>
				<parameter id="FLUX_VALUE" value="0"/>
				<parameter id="OBJECTIVE_COEFFICIENT" value="0"/>
			</listOfParameters>
		</kineticLaw>
	</reaction>
	<reaction id="R_RE3167C" name="RE3167" reversible="true">
		<notes>
			<html xmlns="http://www.w3.org/1999/xhtml"><p>GENE_ASSOCIATION:</p></html>
		</notes>
		<listOfReactants>
			<speciesReference species="M_CE4844_c" stoichiometry="1"/>
		</listOfReactants>
		<listOfProducts>
			<speciesReference species="M_CE4846_c" stoichiometry="1"/>
			<speciesReference species="M_h2o_c" stoichiometry="1"/>
		</listOfProducts>
		<kineticLaw>
			<math xmlns="http://www.w3.org/1998/Math/MathML">
				<ci> FLUX_VALUE </ci>
			</math>
			<listOfParameters>
				<parameter id="LOWER_BOUND" value="-1000.00"/>
				<parameter id="UPPER_BOUND" value="1000.00"/>
				<parameter id="FLUX_VALUE" value="0"/>
				<parameter id="OBJECTIVE_COEFFICIENT" value="0"/>
			</listOfParameters>
		</kineticLaw>
	</reaction>
	<reaction id="R_FAOXC163C143m" name="fatty acid beta oxidation C16:3--C14:3 m" reversible="false">
		<notes>
			<html xmlns="http://www.w3.org/1999/xhtml"><p>GENE_ASSOCIATION:</p></html>
		</notes>
		<listOfReactants>
			<speciesReference species="M_fad_m" stoichiometry="1"/>
			<speciesReference species="M_coa_m" stoichiometry="1"/>
			<speciesReference species="M_hexdtrcoa_m" stoichiometry="1"/>
			<speciesReference species="M_h2o_m" stoichiometry="1"/>
			<speciesReference species="M_nad_m" stoichiometry="1"/>
		</listOfReactants>
		<listOfProducts>
			<speciesReference species="M_5tedtricoa_m" stoichiometry="1"/>
			<speciesReference species="M_accoa_m" stoichiometry="1"/>
			<speciesReference species="M_fadh2_m" stoichiometry="1"/>
			<speciesReference species="M_h_m" stoichiometry="1"/>
			<speciesReference species="M_nadh_m" stoichiometry="1"/>
		</listOfProducts>
		<kineticLaw>
			<math xmlns="http://www.w3.org/1998/Math/MathML">
				<ci> FLUX_VALUE </ci>
			</math>
			<listOfParameters>
				<parameter id="LOWER_BOUND" value="  0.00"/>
				<parameter id="UPPER_BOUND" value="1000.00"/>
				<parameter id="FLUX_VALUE" value="0"/>
				<parameter id="OBJECTIVE_COEFFICIENT" value="0"/>
			</listOfParameters>
		</kineticLaw>
	</reaction>
	<reaction id="R_r1525" name="ATP-binding Cassette  ABC  TCDB:3.A.1.211.1" reversible="false">
		<notes>
			<html xmlns="http://www.w3.org/1999/xhtml"><p>GENE_ASSOCIATION:</p></html>
		</notes>
		<listOfReactants>
			<speciesReference species="M_atp_c" stoichiometry="1"/>
			<speciesReference species="M_dlnlcg_c" stoichiometry="1"/>
			<speciesReference species="M_h2o_c" stoichiometry="1"/>
		</listOfReactants>
		<listOfProducts>
			<speciesReference species="M_adp_c" stoichiometry="1"/>
			<speciesReference species="M_h_c" stoichiometry="1"/>
			<speciesReference species="M_pi_c" stoichiometry="1"/>
			<speciesReference species="M_dlnlcg_e" stoichiometry="1"/>
		</listOfProducts>
		<kineticLaw>
			<math xmlns="http://www.w3.org/1998/Math/MathML">
				<ci> FLUX_VALUE </ci>
			</math>
			<listOfParameters>
				<parameter id="LOWER_BOUND" value="  0.00"/>
				<parameter id="UPPER_BOUND" value="1000.00"/>
				<parameter id="FLUX_VALUE" value="0"/>
				<parameter id="OBJECTIVE_COEFFICIENT" value="0"/>
			</listOfParameters>
		</kineticLaw>
	</reaction>
	<reaction id="R_r1710" name="Y+LAT2 Utilized transport" reversible="false">
		<notes>
			<html xmlns="http://www.w3.org/1999/xhtml"><p>GENE_ASSOCIATION:(ENSMUSG00000040010)</p></html>
		</notes>
		<listOfReactants>
			<speciesReference species="M_leu_L_c" stoichiometry="1"/>
			<speciesReference species="M_gln_L_e" stoichiometry="1"/>
			<speciesReference species="M_na1_e" stoichiometry="1"/>
		</listOfReactants>
		<listOfProducts>
			<speciesReference species="M_leu_L_e" stoichiometry="1"/>
			<speciesReference species="M_na1_c" stoichiometry="1"/>
			<speciesReference species="M_gln_L_c" stoichiometry="1"/>
		</listOfProducts>
		<kineticLaw>
			<math xmlns="http://www.w3.org/1998/Math/MathML">
				<ci> FLUX_VALUE </ci>
			</math>
			<listOfParameters>
				<parameter id="LOWER_BOUND" value="  0.00"/>
				<parameter id="UPPER_BOUND" value="1000.00"/>
				<parameter id="FLUX_VALUE" value="0"/>
				<parameter id="OBJECTIVE_COEFFICIENT" value="0"/>
			</listOfParameters>
		</kineticLaw>
	</reaction>
	<reaction id="R_r1026" name="ATP-binding Cassette  ABC  TCDB:3.A.1.201.2" reversible="false">
		<notes>
			<html xmlns="http://www.w3.org/1999/xhtml"><p>GENE_ASSOCIATION:</p></html>
		</notes>
		<listOfReactants>
			<speciesReference species="M_atp_c" stoichiometry="1"/>
			<speciesReference species="M_h2o_c" stoichiometry="1"/>
			<speciesReference species="M_dgchol_c" stoichiometry="1"/>
		</listOfReactants>
		<listOfProducts>
			<speciesReference species="M_adp_c" stoichiometry="1"/>
			<speciesReference species="M_dgchol_e" stoichiometry="1"/>
			<speciesReference species="M_h_c" stoichiometry="1"/>
			<speciesReference species="M_pi_c" stoichiometry="1"/>
		</listOfProducts>
		<kineticLaw>
			<math xmlns="http://www.w3.org/1998/Math/MathML">
				<ci> FLUX_VALUE </ci>
			</math>
			<listOfParameters>
				<parameter id="LOWER_BOUND" value="  0.00"/>
				<parameter id="UPPER_BOUND" value="1000.00"/>
				<parameter id="FLUX_VALUE" value="0"/>
				<parameter id="OBJECTIVE_COEFFICIENT" value="0"/>
			</listOfParameters>
		</kineticLaw>
	</reaction>
	<reaction id="R_H2Otp" name="H2O transport, peroxisomal" reversible="true">
		<notes>
			<html xmlns="http://www.w3.org/1999/xhtml"><p>GENE_ASSOCIATION:</p></html>
		</notes>
		<listOfReactants>
			<speciesReference species="M_h2o_c" stoichiometry="1"/>
		</listOfReactants>
		<listOfProducts>
			<speciesReference species="M_h2o_x" stoichiometry="1"/>
		</listOfProducts>
		<kineticLaw>
			<math xmlns="http://www.w3.org/1998/Math/MathML">
				<ci> FLUX_VALUE </ci>
			</math>
			<listOfParameters>
				<parameter id="LOWER_BOUND" value="-1000.00"/>
				<parameter id="UPPER_BOUND" value="1000.00"/>
				<parameter id="FLUX_VALUE" value="0"/>
				<parameter id="OBJECTIVE_COEFFICIENT" value="0"/>
			</listOfParameters>
		</kineticLaw>
	</reaction>
	<reaction id="R_GLNCYSNaEx" name="L-cysteine/L-glutamine Na-dependent exchange  Gln-L in " reversible="false">
		<notes>
			<html xmlns="http://www.w3.org/1999/xhtml"><p>GENE_ASSOCIATION:(ENSMUSG00000001918)</p></html>
		</notes>
		<listOfReactants>
			<speciesReference species="M_gln_L_e" stoichiometry="1"/>
			<speciesReference species="M_na1_e" stoichiometry="1"/>
			<speciesReference species="M_cys_L_c" stoichiometry="1"/>
		</listOfReactants>
		<listOfProducts>
			<speciesReference species="M_na1_c" stoichiometry="1"/>
			<speciesReference species="M_gln_L_c" stoichiometry="1"/>
			<speciesReference species="M_cys_L_e" stoichiometry="1"/>
		</listOfProducts>
		<kineticLaw>
			<math xmlns="http://www.w3.org/1998/Math/MathML">
				<ci> FLUX_VALUE </ci>
			</math>
			<listOfParameters>
				<parameter id="LOWER_BOUND" value="  0.00"/>
				<parameter id="UPPER_BOUND" value="1000.00"/>
				<parameter id="FLUX_VALUE" value="0"/>
				<parameter id="OBJECTIVE_COEFFICIENT" value="0"/>
			</listOfParameters>
		</kineticLaw>
	</reaction>
	<reaction id="R_EX_taur_e_" name="Taurine exchange" reversible="true">
		<notes>
			<html xmlns="http://www.w3.org/1999/xhtml"><p>GENE_ASSOCIATION:</p></html>
		</notes>
		<listOfReactants>
			<speciesReference species="M_taur_e" stoichiometry="1"/>
		</listOfReactants>
		<kineticLaw>
			<math xmlns="http://www.w3.org/1998/Math/MathML">
				<ci> FLUX_VALUE </ci>
			</math>
			<listOfParameters>
				<parameter id="LOWER_BOUND" value=" -1.00"/>
				<parameter id="UPPER_BOUND" value="1000.00"/>
				<parameter id="FLUX_VALUE" value="0"/>
				<parameter id="OBJECTIVE_COEFFICIENT" value="0"/>
			</listOfParameters>
		</kineticLaw>
	</reaction>
	<reaction id="R_AG13T2g" name="N-acetyllactosaminide beta-1,3-N-acetylglucosaminyltransferase, Golgi apparatus" reversible="false">
		<notes>
			<html xmlns="http://www.w3.org/1999/xhtml"><p>GENE_ASSOCIATION:(ENSMUSG00000031803) or (ENSMUSG00000029431) or (ENSMUSG00000051650) or (ENSMUSG00000046605) or (ENSMUSG00000047379) or (ENSMUSG00000059479) or (ENSMUSG00000079445)</p></html>
		</notes>
		<listOfReactants>
			<speciesReference species="M_uacgam_g" stoichiometry="1"/>
			<speciesReference species="M_ksii_core2_pre4_g" stoichiometry="1"/>
		</listOfReactants>
		<listOfProducts>
			<speciesReference species="M_ksii_core2_pre5_g" stoichiometry="1"/>
			<speciesReference species="M_udp_g" stoichiometry="1"/>
			<speciesReference species="M_h_g" stoichiometry="1"/>
		</listOfProducts>
		<kineticLaw>
			<math xmlns="http://www.w3.org/1998/Math/MathML">
				<ci> FLUX_VALUE </ci>
			</math>
			<listOfParameters>
				<parameter id="LOWER_BOUND" value="  0.00"/>
				<parameter id="UPPER_BOUND" value="1000.00"/>
				<parameter id="FLUX_VALUE" value="0"/>
				<parameter id="OBJECTIVE_COEFFICIENT" value="0"/>
			</listOfParameters>
		</kineticLaw>
	</reaction>
	<reaction id="R_RE0578X" name="RE0578" reversible="true">
		<notes>
			<html xmlns="http://www.w3.org/1999/xhtml"><p>GENE_ASSOCIATION:(ENSMUSG00000039653) or (ENSMUSG00000052392) or (ENSMUSG00000017307)</p></html>
		</notes>
		<listOfReactants>
			<speciesReference species="M_CE2254_x" stoichiometry="1"/>
			<speciesReference species="M_h2o_x" stoichiometry="1"/>
		</listOfReactants>
		<listOfProducts>
			<speciesReference species="M_h_x" stoichiometry="1"/>
			<speciesReference species="M_coa_x" stoichiometry="1"/>
			<speciesReference species="M_C08281_x" stoichiometry="1"/>
		</listOfProducts>
		<kineticLaw>
			<math xmlns="http://www.w3.org/1998/Math/MathML">
				<ci> FLUX_VALUE </ci>
			</math>
			<listOfParameters>
				<parameter id="LOWER_BOUND" value="-1000.00"/>
				<parameter id="UPPER_BOUND" value="1000.00"/>
				<parameter id="FLUX_VALUE" value="0"/>
				<parameter id="OBJECTIVE_COEFFICIENT" value="0"/>
			</listOfParameters>
		</kineticLaw>
	</reaction>
	<reaction id="R_r2444" name="Proposed Fatty Acid Transporter  FAT  TCDB:4.C.1.1.5" reversible="false">
		<notes>
			<html xmlns="http://www.w3.org/1999/xhtml"><p>GENE_ASSOCIATION:</p></html>
		</notes>
		<listOfReactants>
			<speciesReference species="M_HC02176_e" stoichiometry="1"/>
		</listOfReactants>
		<listOfProducts>
			<speciesReference species="M_ddca_c" stoichiometry="1"/>
		</listOfProducts>
		<kineticLaw>
			<math xmlns="http://www.w3.org/1998/Math/MathML">
				<ci> FLUX_VALUE </ci>
			</math>
			<listOfParameters>
				<parameter id="LOWER_BOUND" value="  0.00"/>
				<parameter id="UPPER_BOUND" value="1000.00"/>
				<parameter id="FLUX_VALUE" value="0"/>
				<parameter id="OBJECTIVE_COEFFICIENT" value="0"/>
			</listOfParameters>
		</kineticLaw>
	</reaction>
	<reaction id="R_C4CRNe" name="transport of butyryl carnitine into the extra cellular space" reversible="false">
		<notes>
			<html xmlns="http://www.w3.org/1999/xhtml"><p>GENE_ASSOCIATION:</p></html>
		</notes>
		<listOfReactants>
			<speciesReference species="M_c4crn_c" stoichiometry="1"/>
		</listOfReactants>
		<listOfProducts>
			<speciesReference species="M_c4crn_e" stoichiometry="1"/>
		</listOfProducts>
		<kineticLaw>
			<math xmlns="http://www.w3.org/1998/Math/MathML">
				<ci> FLUX_VALUE </ci>
			</math>
			<listOfParameters>
				<parameter id="LOWER_BOUND" value="  0.00"/>
				<parameter id="UPPER_BOUND" value="1000.00"/>
				<parameter id="FLUX_VALUE" value="0"/>
				<parameter id="OBJECTIVE_COEFFICIENT" value="0"/>
			</listOfParameters>
		</kineticLaw>
	</reaction>
	<reaction id="R_UMPK4" name="UMP kinase  GTP " reversible="true">
		<notes>
			<html xmlns="http://www.w3.org/1999/xhtml"><p>GENE_ASSOCIATION:(ENSMUSG00000028719)</p></html>
		</notes>
		<listOfReactants>
			<speciesReference species="M_ump_c" stoichiometry="1"/>
			<speciesReference species="M_gtp_c" stoichiometry="1"/>
		</listOfReactants>
		<listOfProducts>
			<speciesReference species="M_udp_c" stoichiometry="1"/>
			<speciesReference species="M_gdp_c" stoichiometry="1"/>
		</listOfProducts>
		<kineticLaw>
			<math xmlns="http://www.w3.org/1998/Math/MathML">
				<ci> FLUX_VALUE </ci>
			</math>
			<listOfParameters>
				<parameter id="LOWER_BOUND" value="-1000.00"/>
				<parameter id="UPPER_BOUND" value="1000.00"/>
				<parameter id="FLUX_VALUE" value="0"/>
				<parameter id="OBJECTIVE_COEFFICIENT" value="0"/>
			</listOfParameters>
		</kineticLaw>
	</reaction>
	<reaction id="R_NDPK1" name="nucleoside-diphosphate kinase  ATP:GDP " reversible="true">
		<notes>
			<html xmlns="http://www.w3.org/1999/xhtml"><p>GENE_ASSOCIATION:(ENSMUSG00000073435) or (ENSMUSG00000026575) or (ENSMUSG00000020857)</p></html>
		</notes>
		<listOfReactants>
			<speciesReference species="M_atp_c" stoichiometry="1"/>
			<speciesReference species="M_h_c" stoichiometry="3"/>
			<speciesReference species="M_gdp_c" stoichiometry="1"/>
		</listOfReactants>
		<listOfProducts>
			<speciesReference species="M_adp_c" stoichiometry="1"/>
			<speciesReference species="M_gtp_c" stoichiometry="1"/>
		</listOfProducts>
		<kineticLaw>
			<math xmlns="http://www.w3.org/1998/Math/MathML">
				<ci> FLUX_VALUE </ci>
			</math>
			<listOfParameters>
				<parameter id="LOWER_BOUND" value="-1000.00"/>
				<parameter id="UPPER_BOUND" value="1000.00"/>
				<parameter id="FLUX_VALUE" value="0"/>
				<parameter id="OBJECTIVE_COEFFICIENT" value="0"/>
			</listOfParameters>
		</kineticLaw>
	</reaction>
	<reaction id="R_FAOXC2252053x" name="Beta oxidation of long chain fatty acid" reversible="false">
		<notes>
			<html xmlns="http://www.w3.org/1999/xhtml"><p>GENE_ASSOCIATION:(ENSMUSG00000020777 and ENSMUSG00000024507 and ENSMUSG00000036138) or (ENSMUSG00000020777 and ENSMUSG00000036138 and ENSMUSG00000022853) or (ENSMUSG00000024507 and ENSMUSG00000036138 and ENSMUSG00000020777) or (ENSMUSG00000036138 and ENSMUSG00000020777 and ENSMUSG00000022853)</p></html>
		</notes>
		<listOfReactants>
			<speciesReference species="M_nad_x" stoichiometry="1"/>
			<speciesReference species="M_coa_x" stoichiometry="1"/>
			<speciesReference species="M_o2_x" stoichiometry="1"/>
			<speciesReference species="M_h2o_x" stoichiometry="1"/>
			<speciesReference species="M_dcsptn1coa_x" stoichiometry="1"/>
		</listOfReactants>
		<listOfProducts>
			<speciesReference species="M_h2o2_x" stoichiometry="1"/>
			<speciesReference species="M_h_x" stoichiometry="1"/>
			<speciesReference species="M_tmndnccoa_x" stoichiometry="1"/>
			<speciesReference species="M_accoa_x" stoichiometry="1"/>
			<speciesReference species="M_nadh_x" stoichiometry="1"/>
		</listOfProducts>
		<kineticLaw>
			<math xmlns="http://www.w3.org/1998/Math/MathML">
				<ci> FLUX_VALUE </ci>
			</math>
			<listOfParameters>
				<parameter id="LOWER_BOUND" value="  0.00"/>
				<parameter id="UPPER_BOUND" value="1000.00"/>
				<parameter id="FLUX_VALUE" value="0"/>
				<parameter id="OBJECTIVE_COEFFICIENT" value="0"/>
			</listOfParameters>
		</kineticLaw>
	</reaction>
	<reaction id="R_NDPK7" name="nucleoside-diphosphate kinase  ATP:dCDP " reversible="true">
		<notes>
			<html xmlns="http://www.w3.org/1999/xhtml"><p>GENE_ASSOCIATION:(ENSMUSG00000073435) or (ENSMUSG00000026575) or (ENSMUSG00000020857)</p></html>
		</notes>
		<listOfReactants>
			<speciesReference species="M_atp_c" stoichiometry="1"/>
			<speciesReference species="M_h_c" stoichiometry="3"/>
			<speciesReference species="M_dcdp_c" stoichiometry="1"/>
		</listOfReactants>
		<listOfProducts>
			<speciesReference species="M_adp_c" stoichiometry="1"/>
			<speciesReference species="M_dctp_c" stoichiometry="1"/>
		</listOfProducts>
		<kineticLaw>
			<math xmlns="http://www.w3.org/1998/Math/MathML">
				<ci> FLUX_VALUE </ci>
			</math>
			<listOfParameters>
				<parameter id="LOWER_BOUND" value="-1000.00"/>
				<parameter id="UPPER_BOUND" value="1000.00"/>
				<parameter id="FLUX_VALUE" value="0"/>
				<parameter id="OBJECTIVE_COEFFICIENT" value="0"/>
			</listOfParameters>
		</kineticLaw>
	</reaction>
	<reaction id="R_r0713" name="dodecanoyl-[acyl-carrier-protein]:malonyl-[acyl-carrier-protein] C-acyltransferase  decarboxylating  Fatty acid biosynthesis EC:2.3.1.85" reversible="true">
		<notes>
			<html xmlns="http://www.w3.org/1999/xhtml"><p>GENE_ASSOCIATION:(ENSMUSG00000025465) or (ENSMUSG00000022853)</p></html>
		</notes>
		<listOfReactants>
			<speciesReference species="M_h_c" stoichiometry="1"/>
			<speciesReference species="M_malACP_c" stoichiometry="1"/>
			<speciesReference species="M_ddcaACP_c" stoichiometry="1"/>
		</listOfReactants>
		<listOfProducts>
			<speciesReference species="M_HC01602_c" stoichiometry="1"/>
			<speciesReference species="M_co2_c" stoichiometry="1"/>
			<speciesReference species="M_ACP_c" stoichiometry="1"/>
		</listOfProducts>
		<kineticLaw>
			<math xmlns="http://www.w3.org/1998/Math/MathML">
				<ci> FLUX_VALUE </ci>
			</math>
			<listOfParameters>
				<parameter id="LOWER_BOUND" value="  0.00"/>
				<parameter id="UPPER_BOUND" value="  0.00"/>
				<parameter id="FLUX_VALUE" value="0"/>
				<parameter id="OBJECTIVE_COEFFICIENT" value="0"/>
			</listOfParameters>
		</kineticLaw>
	</reaction>
	<reaction id="R_FAOXC225m" name="isomerization C22:5 m" reversible="false">
		<notes>
			<html xmlns="http://www.w3.org/1999/xhtml"><p>GENE_ASSOCIATION:</p></html>
		</notes>
		<listOfReactants>
			<speciesReference species="M_3docopencoa_m" stoichiometry="1"/>
		</listOfReactants>
		<listOfProducts>
			<speciesReference species="M_2docopencoa_m" stoichiometry="1"/>
		</listOfProducts>
		<kineticLaw>
			<math xmlns="http://www.w3.org/1998/Math/MathML">
				<ci> FLUX_VALUE </ci>
			</math>
			<listOfParameters>
				<parameter id="LOWER_BOUND" value="  0.00"/>
				<parameter id="UPPER_BOUND" value="1000.00"/>
				<parameter id="FLUX_VALUE" value="0"/>
				<parameter id="OBJECTIVE_COEFFICIENT" value="0"/>
			</listOfParameters>
		</kineticLaw>
	</reaction>
	<reaction id="R_FAOXC226C227m" name="fatty acid beta oxidation C22:6--C22:7 m" reversible="false">
		<notes>
			<html xmlns="http://www.w3.org/1999/xhtml"><p>GENE_ASSOCIATION:</p></html>
		</notes>
		<listOfReactants>
			<speciesReference species="M_c226coa_m" stoichiometry="1"/>
			<speciesReference species="M_fad_m" stoichiometry="1"/>
		</listOfReactants>
		<listOfProducts>
			<speciesReference species="M_docohepcoa_m" stoichiometry="1"/>
			<speciesReference species="M_fadh2_m" stoichiometry="1"/>
		</listOfProducts>
		<kineticLaw>
			<math xmlns="http://www.w3.org/1998/Math/MathML">
				<ci> FLUX_VALUE </ci>
			</math>
			<listOfParameters>
				<parameter id="LOWER_BOUND" value="  0.00"/>
				<parameter id="UPPER_BOUND" value="1000.00"/>
				<parameter id="FLUX_VALUE" value="0"/>
				<parameter id="OBJECTIVE_COEFFICIENT" value="0"/>
			</listOfParameters>
		</kineticLaw>
	</reaction>
	<reaction id="R_EX_HC02210_e_" name="prostaglandin-d3 exchange" reversible="true">
		<notes>
			<html xmlns="http://www.w3.org/1999/xhtml"><p>GENE_ASSOCIATION:</p></html>
		</notes>
		<listOfReactants>
			<speciesReference species="M_HC02210_e" stoichiometry="1"/>
		</listOfReactants>
		<kineticLaw>
			<math xmlns="http://www.w3.org/1998/Math/MathML">
				<ci> FLUX_VALUE </ci>
			</math>
			<listOfParameters>
				<parameter id="LOWER_BOUND" value=" -1.00"/>
				<parameter id="UPPER_BOUND" value="1000.00"/>
				<parameter id="FLUX_VALUE" value="0"/>
				<parameter id="OBJECTIVE_COEFFICIENT" value="0"/>
			</listOfParameters>
		</kineticLaw>
	</reaction>
	<reaction id="R_XOLEST2te" name="cholesterol ester transporter" reversible="true">
		<notes>
			<html xmlns="http://www.w3.org/1999/xhtml"><p>GENE_ASSOCIATION:</p></html>
		</notes>
		<listOfReactants>
			<speciesReference species="M_xolest2_hs_e" stoichiometry="1"/>
		</listOfReactants>
		<listOfProducts>
			<speciesReference species="M_xolest2_hs_c" stoichiometry="1"/>
		</listOfProducts>
		<kineticLaw>
			<math xmlns="http://www.w3.org/1998/Math/MathML">
				<ci> FLUX_VALUE </ci>
			</math>
			<listOfParameters>
				<parameter id="LOWER_BOUND" value="-1000.00"/>
				<parameter id="UPPER_BOUND" value="1000.00"/>
				<parameter id="FLUX_VALUE" value="0"/>
				<parameter id="OBJECTIVE_COEFFICIENT" value="0"/>
			</listOfParameters>
		</kineticLaw>
	</reaction>
	<reaction id="R_r2100" name="Major Facilitator MFS  TCDB:2.A.1.13.1" reversible="true">
		<notes>
			<html xmlns="http://www.w3.org/1999/xhtml"><p>GENE_ASSOCIATION:(ENSMUSG00000030492)</p></html>
		</notes>
		<listOfReactants>
			<speciesReference species="M_bhb_c" stoichiometry="1"/>
			<speciesReference species="M_pyr_e" stoichiometry="1"/>
		</listOfReactants>
		<listOfProducts>
			<speciesReference species="M_pyr_c" stoichiometry="1"/>
			<speciesReference species="M_bhb_e" stoichiometry="1"/>
		</listOfProducts>
		<kineticLaw>
			<math xmlns="http://www.w3.org/1998/Math/MathML">
				<ci> FLUX_VALUE </ci>
			</math>
			<listOfParameters>
				<parameter id="LOWER_BOUND" value="-1000.00"/>
				<parameter id="UPPER_BOUND" value="1000.00"/>
				<parameter id="FLUX_VALUE" value="0"/>
				<parameter id="OBJECTIVE_COEFFICIENT" value="0"/>
			</listOfParameters>
		</kineticLaw>
	</reaction>
	<reaction id="R_r2282" name="Resistance-Nodulation-Cell Division  RND  TCDB:2.A.60.1.5" reversible="true">
		<notes>
			<html xmlns="http://www.w3.org/1999/xhtml"><p>GENE_ASSOCIATION:</p></html>
		</notes>
		<listOfReactants>
			<speciesReference species="M_HC02210_e" stoichiometry="1"/>
			<speciesReference species="M_HC02200_c" stoichiometry="1"/>
			<speciesReference species="M_hco3_c" stoichiometry="1"/>
		</listOfReactants>
		<listOfProducts>
			<speciesReference species="M_HC02210_c" stoichiometry="1"/>
			<speciesReference species="M_hco3_e" stoichiometry="1"/>
			<speciesReference species="M_HC02200_e" stoichiometry="1"/>
		</listOfProducts>
		<kineticLaw>
			<math xmlns="http://www.w3.org/1998/Math/MathML">
				<ci> FLUX_VALUE </ci>
			</math>
			<listOfParameters>
				<parameter id="LOWER_BOUND" value="  0.00"/>
				<parameter id="UPPER_BOUND" value="  0.00"/>
				<parameter id="FLUX_VALUE" value="0"/>
				<parameter id="OBJECTIVE_COEFFICIENT" value="0"/>
			</listOfParameters>
		</kineticLaw>
	</reaction>
	<reaction id="R_S6TASE23ly" name="N-acetylglucosamine-6-sulfatase, lysosomal" reversible="true">
		<notes>
			<html xmlns="http://www.w3.org/1999/xhtml"><p>GENE_ASSOCIATION:(ENSMUSG00000034707)</p></html>
		</notes>
		<listOfReactants>
			<speciesReference species="M_ksii_core2_deg3_l" stoichiometry="1"/>
			<speciesReference species="M_h2o_l" stoichiometry="1"/>
		</listOfReactants>
		<listOfProducts>
			<speciesReference species="M_h_l" stoichiometry="1"/>
			<speciesReference species="M_ksii_core2_deg4_l" stoichiometry="1"/>
			<speciesReference species="M_so4_l" stoichiometry="1"/>
		</listOfProducts>
		<kineticLaw>
			<math xmlns="http://www.w3.org/1998/Math/MathML">
				<ci> FLUX_VALUE </ci>
			</math>
			<listOfParameters>
				<parameter id="LOWER_BOUND" value="-1000.00"/>
				<parameter id="UPPER_BOUND" value="1000.00"/>
				<parameter id="FLUX_VALUE" value="0"/>
				<parameter id="OBJECTIVE_COEFFICIENT" value="0"/>
			</listOfParameters>
		</kineticLaw>
	</reaction>
	<reaction id="R_DESAT18_5" name="stearoyl-CoA desaturase  n-C18:0CoA - n-C18:1CoA " reversible="false">
		<notes>
			<html xmlns="http://www.w3.org/1999/xhtml"><p>GENE_ASSOCIATION:(ENSMUSG00000025202)</p></html>
		</notes>
		<listOfReactants>
			<speciesReference species="M_stcoa_c" stoichiometry="1"/>
			<speciesReference species="M_h_c" stoichiometry="1"/>
			<speciesReference species="M_o2_c" stoichiometry="1"/>
			<speciesReference species="M_nadh_c" stoichiometry="1"/>
		</listOfReactants>
		<listOfProducts>
			<speciesReference species="M_od2coa_c" stoichiometry="1"/>
			<speciesReference species="M_h2o_c" stoichiometry="2"/>
			<speciesReference species="M_nad_c" stoichiometry="1"/>
		</listOfProducts>
		<kineticLaw>
			<math xmlns="http://www.w3.org/1998/Math/MathML">
				<ci> FLUX_VALUE </ci>
			</math>
			<listOfParameters>
				<parameter id="LOWER_BOUND" value="  0.00"/>
				<parameter id="UPPER_BOUND" value="1000.00"/>
				<parameter id="FLUX_VALUE" value="0"/>
				<parameter id="OBJECTIVE_COEFFICIENT" value="0"/>
			</listOfParameters>
		</kineticLaw>
	</reaction>
	<reaction id="R_STRDNCCOAtxc" name="transport of stearidonylcoa into peroxisomes." reversible="false">
		<notes>
			<html xmlns="http://www.w3.org/1999/xhtml"><p>GENE_ASSOCIATION:</p></html>
		</notes>
		<listOfReactants>
			<speciesReference species="M_atp_c" stoichiometry="1"/>
			<speciesReference species="M_h2o_c" stoichiometry="1"/>
			<speciesReference species="M_strdnccoa_c" stoichiometry="1"/>
		</listOfReactants>
		<listOfProducts>
			<speciesReference species="M_adp_c" stoichiometry="1"/>
			<speciesReference species="M_h_c" stoichiometry="1"/>
			<speciesReference species="M_pi_c" stoichiometry="1"/>
			<speciesReference species="M_strdnccoa_x" stoichiometry="1"/>
		</listOfProducts>
		<kineticLaw>
			<math xmlns="http://www.w3.org/1998/Math/MathML">
				<ci> FLUX_VALUE </ci>
			</math>
			<listOfParameters>
				<parameter id="LOWER_BOUND" value="  0.00"/>
				<parameter id="UPPER_BOUND" value="1000.00"/>
				<parameter id="FLUX_VALUE" value="0"/>
				<parameter id="OBJECTIVE_COEFFICIENT" value="0"/>
			</listOfParameters>
		</kineticLaw>
	</reaction>
	<reaction id="R_RAHY" name="retinoic acid hydroxylation  P450 " reversible="false">
		<notes>
			<html xmlns="http://www.w3.org/1999/xhtml"><p>GENE_ASSOCIATION:(ENSMUSG00000063415) or (ENSMUSG00000040703) or (ENSMUSG00000024987) or (ENSMUSG00000062432)</p></html>
		</notes>
		<listOfReactants>
			<speciesReference species="M_h_c" stoichiometry="1"/>
			<speciesReference species="M_nadph_c" stoichiometry="1"/>
			<speciesReference species="M_retn_c" stoichiometry="1"/>
			<speciesReference species="M_o2_c" stoichiometry="1"/>
		</listOfReactants>
		<listOfProducts>
			<speciesReference species="M_nadp_c" stoichiometry="1"/>
			<speciesReference species="M_hretn_c" stoichiometry="1"/>
			<speciesReference species="M_h2o_c" stoichiometry="1"/>
		</listOfProducts>
		<kineticLaw>
			<math xmlns="http://www.w3.org/1998/Math/MathML">
				<ci> FLUX_VALUE </ci>
			</math>
			<listOfParameters>
				<parameter id="LOWER_BOUND" value="  0.00"/>
				<parameter id="UPPER_BOUND" value="1000.00"/>
				<parameter id="FLUX_VALUE" value="0"/>
				<parameter id="OBJECTIVE_COEFFICIENT" value="0"/>
			</listOfParameters>
		</kineticLaw>
	</reaction>
	<reaction id="R_EX_urate_e_" name="Urate exchange" reversible="true">
		<notes>
			<html xmlns="http://www.w3.org/1999/xhtml"><p>GENE_ASSOCIATION:</p></html>
		</notes>
		<listOfReactants>
			<speciesReference species="M_urate_e" stoichiometry="1"/>
		</listOfReactants>
		<kineticLaw>
			<math xmlns="http://www.w3.org/1998/Math/MathML">
				<ci> FLUX_VALUE </ci>
			</math>
			<listOfParameters>
				<parameter id="LOWER_BOUND" value=" -1.00"/>
				<parameter id="UPPER_BOUND" value="1000.00"/>
				<parameter id="FLUX_VALUE" value="0"/>
				<parameter id="OBJECTIVE_COEFFICIENT" value="0"/>
			</listOfParameters>
		</kineticLaw>
	</reaction>
	<reaction id="R_RNDR3" name="ribonucleoside-diphosphate reductase  CDP " reversible="false">
		<notes>
			<html xmlns="http://www.w3.org/1999/xhtml"><p>GENE_ASSOCIATION:(ENSMUSG00000030978 and ENSMUSG00000020649)</p></html>
		</notes>
		<listOfReactants>
			<speciesReference species="M_cdp_c" stoichiometry="1"/>
			<speciesReference species="M_trdrd_c" stoichiometry="1"/>
		</listOfReactants>
		<listOfProducts>
			<speciesReference species="M_dcdp_c" stoichiometry="1"/>
			<speciesReference species="M_h2o_c" stoichiometry="1"/>
			<speciesReference species="M_trdox_c" stoichiometry="1"/>
		</listOfProducts>
		<kineticLaw>
			<math xmlns="http://www.w3.org/1998/Math/MathML">
				<ci> FLUX_VALUE </ci>
			</math>
			<listOfParameters>
				<parameter id="LOWER_BOUND" value="  0.00"/>
				<parameter id="UPPER_BOUND" value="1000.00"/>
				<parameter id="FLUX_VALUE" value="0"/>
				<parameter id="OBJECTIVE_COEFFICIENT" value="0"/>
			</listOfParameters>
		</kineticLaw>
	</reaction>
	<reaction id="R_r1396" name="EC:2.3.1.21" reversible="false">
		<notes>
			<html xmlns="http://www.w3.org/1999/xhtml"><p>GENE_ASSOCIATION:</p></html>
		</notes>
		<listOfReactants>
			<speciesReference species="M_ppcoa_c" stoichiometry="1"/>
			<speciesReference species="M_crn_c" stoichiometry="1"/>
		</listOfReactants>
		<listOfProducts>
			<speciesReference species="M_HC02149_c" stoichiometry="1"/>
			<speciesReference species="M_coa_c" stoichiometry="1"/>
		</listOfProducts>
		<kineticLaw>
			<math xmlns="http://www.w3.org/1998/Math/MathML">
				<ci> FLUX_VALUE </ci>
			</math>
			<listOfParameters>
				<parameter id="LOWER_BOUND" value="  0.00"/>
				<parameter id="UPPER_BOUND" value="1000.00"/>
				<parameter id="FLUX_VALUE" value="0"/>
				<parameter id="OBJECTIVE_COEFFICIENT" value="0"/>
			</listOfParameters>
		</kineticLaw>
	</reaction>
	<reaction id="R_ELAIDCRNt" name="transport into the mitochondria  carnitine " reversible="false">
		<notes>
			<html xmlns="http://www.w3.org/1999/xhtml"><p>GENE_ASSOCIATION:(ENSMUSG00000032602)</p></html>
		</notes>
		<listOfReactants>
			<speciesReference species="M_elaidcrn_c" stoichiometry="1"/>
		</listOfReactants>
		<listOfProducts>
			<speciesReference species="M_elaidcrn_m" stoichiometry="1"/>
		</listOfProducts>
		<kineticLaw>
			<math xmlns="http://www.w3.org/1998/Math/MathML">
				<ci> FLUX_VALUE </ci>
			</math>
			<listOfParameters>
				<parameter id="LOWER_BOUND" value="  0.00"/>
				<parameter id="UPPER_BOUND" value="1000.00"/>
				<parameter id="FLUX_VALUE" value="0"/>
				<parameter id="OBJECTIVE_COEFFICIENT" value="0"/>
			</listOfParameters>
		</kineticLaw>
	</reaction>
	<reaction id="R_EX_HC02199_e_" name="glutathionyl-leuc4 exchange" reversible="true">
		<notes>
			<html xmlns="http://www.w3.org/1999/xhtml"><p>GENE_ASSOCIATION:</p></html>
		</notes>
		<listOfReactants>
			<speciesReference species="M_HC02199_e" stoichiometry="1"/>
		</listOfReactants>
		<kineticLaw>
			<math xmlns="http://www.w3.org/1998/Math/MathML">
				<ci> FLUX_VALUE </ci>
			</math>
			<listOfParameters>
				<parameter id="LOWER_BOUND" value=" -1.00"/>
				<parameter id="UPPER_BOUND" value="1000.00"/>
				<parameter id="FLUX_VALUE" value="0"/>
				<parameter id="OBJECTIVE_COEFFICIENT" value="0"/>
			</listOfParameters>
		</kineticLaw>
	</reaction>
	<reaction id="R_TETTET6COAtx" name="fatty acid intracellular transport" reversible="true">
		<notes>
			<html xmlns="http://www.w3.org/1999/xhtml"><p>GENE_ASSOCIATION:</p></html>
		</notes>
		<listOfReactants>
			<speciesReference species="M_tettet6coa_c" stoichiometry="1"/>
		</listOfReactants>
		<listOfProducts>
			<speciesReference species="M_tettet6coa_x" stoichiometry="1"/>
		</listOfProducts>
		<kineticLaw>
			<math xmlns="http://www.w3.org/1998/Math/MathML">
				<ci> FLUX_VALUE </ci>
			</math>
			<listOfParameters>
				<parameter id="LOWER_BOUND" value="-1000.00"/>
				<parameter id="UPPER_BOUND" value="1000.00"/>
				<parameter id="FLUX_VALUE" value="0"/>
				<parameter id="OBJECTIVE_COEFFICIENT" value="0"/>
			</listOfParameters>
		</kineticLaw>
	</reaction>
	<reaction id="R_LNLCCPT2" name="carnitine transferase" reversible="false">
		<notes>
			<html xmlns="http://www.w3.org/1999/xhtml"><p>GENE_ASSOCIATION:(ENSMUSG00000028607)</p></html>
		</notes>
		<listOfReactants>
			<speciesReference species="M_lnlccrn_m" stoichiometry="1"/>
			<speciesReference species="M_coa_m" stoichiometry="1"/>
		</listOfReactants>
		<listOfProducts>
			<speciesReference species="M_lnlccoa_m" stoichiometry="1"/>
			<speciesReference species="M_crn_m" stoichiometry="1"/>
		</listOfProducts>
		<kineticLaw>
			<math xmlns="http://www.w3.org/1998/Math/MathML">
				<ci> FLUX_VALUE </ci>
			</math>
			<listOfParameters>
				<parameter id="LOWER_BOUND" value="  0.00"/>
				<parameter id="UPPER_BOUND" value="1000.00"/>
				<parameter id="FLUX_VALUE" value="0"/>
				<parameter id="OBJECTIVE_COEFFICIENT" value="0"/>
			</listOfParameters>
		</kineticLaw>
	</reaction>
	<reaction id="R_r0821" name="Mitochondrial Carrier  MC  TCDB:2.A.29.2.2" reversible="true">
		<notes>
			<html xmlns="http://www.w3.org/1999/xhtml"><p>GENE_ASSOCIATION:(ENSMUSG00000025153)</p></html>
		</notes>
		<listOfReactants>
			<speciesReference species="M_fum_c" stoichiometry="1"/>
			<speciesReference species="M_succ_m" stoichiometry="1"/>
		</listOfReactants>
		<listOfProducts>
			<speciesReference species="M_succ_c" stoichiometry="1"/>
			<speciesReference species="M_fum_m" stoichiometry="1"/>
		</listOfProducts>
		<kineticLaw>
			<math xmlns="http://www.w3.org/1998/Math/MathML">
				<ci> FLUX_VALUE </ci>
			</math>
			<listOfParameters>
				<parameter id="LOWER_BOUND" value="-1000.00"/>
				<parameter id="UPPER_BOUND" value="1000.00"/>
				<parameter id="FLUX_VALUE" value="0"/>
				<parameter id="OBJECTIVE_COEFFICIENT" value="0"/>
			</listOfParameters>
		</kineticLaw>
	</reaction>
	<reaction id="R_FUMtm" name="fumarate transport, mitochondrial" reversible="true">
		<notes>
			<html xmlns="http://www.w3.org/1999/xhtml"><p>GENE_ASSOCIATION:(ENSMUSG00000025792)</p></html>
		</notes>
		<listOfReactants>
			<speciesReference species="M_fum_c" stoichiometry="1"/>
			<speciesReference species="M_pi_m" stoichiometry="1"/>
		</listOfReactants>
		<listOfProducts>
			<speciesReference species="M_fum_m" stoichiometry="1"/>
			<speciesReference species="M_pi_c" stoichiometry="1"/>
		</listOfProducts>
		<kineticLaw>
			<math xmlns="http://www.w3.org/1998/Math/MathML">
				<ci> FLUX_VALUE </ci>
			</math>
			<listOfParameters>
				<parameter id="LOWER_BOUND" value="-1000.00"/>
				<parameter id="UPPER_BOUND" value="1000.00"/>
				<parameter id="FLUX_VALUE" value="0"/>
				<parameter id="OBJECTIVE_COEFFICIENT" value="0"/>
			</listOfParameters>
		</kineticLaw>
	</reaction>
	<reaction id="R_HYXNt" name="Hypoxanthine transport" reversible="true">
		<notes>
			<html xmlns="http://www.w3.org/1999/xhtml"><p>GENE_ASSOCIATION:(ENSMUSG00000024891)</p></html>
		</notes>
		<listOfReactants>
			<speciesReference species="M_hxan_e" stoichiometry="1"/>
		</listOfReactants>
		<listOfProducts>
			<speciesReference species="M_hxan_c" stoichiometry="1"/>
		</listOfProducts>
		<kineticLaw>
			<math xmlns="http://www.w3.org/1998/Math/MathML">
				<ci> FLUX_VALUE </ci>
			</math>
			<listOfParameters>
				<parameter id="LOWER_BOUND" value="-1000.00"/>
				<parameter id="UPPER_BOUND" value="1000.00"/>
				<parameter id="FLUX_VALUE" value="0"/>
				<parameter id="OBJECTIVE_COEFFICIENT" value="0"/>
			</listOfParameters>
		</kineticLaw>
	</reaction>
	<reaction id="R_r2250" name="Resistance-Nodulation-Cell Division  RND  TCDB:2.A.60.1.5" reversible="true">
		<notes>
			<html xmlns="http://www.w3.org/1999/xhtml"><p>GENE_ASSOCIATION:</p></html>
		</notes>
		<listOfReactants>
			<speciesReference species="M_HC02201_c" stoichiometry="1"/>
			<speciesReference species="M_leuktrE4_e" stoichiometry="1"/>
			<speciesReference species="M_hco3_c" stoichiometry="1"/>
		</listOfReactants>
		<listOfProducts>
			<speciesReference species="M_HC02201_e" stoichiometry="1"/>
			<speciesReference species="M_hco3_e" stoichiometry="1"/>
			<speciesReference species="M_leuktrE4_c" stoichiometry="1"/>
		</listOfProducts>
		<kineticLaw>
			<math xmlns="http://www.w3.org/1998/Math/MathML">
				<ci> FLUX_VALUE </ci>
			</math>
			<listOfParameters>
				<parameter id="LOWER_BOUND" value="  0.00"/>
				<parameter id="UPPER_BOUND" value="  0.00"/>
				<parameter id="FLUX_VALUE" value="0"/>
				<parameter id="OBJECTIVE_COEFFICIENT" value="0"/>
			</listOfParameters>
		</kineticLaw>
	</reaction>
	<reaction id="R_r2491" name="Resistance-Nodulation-Cell Division  RND  TCDB:2.A.60.1.14" reversible="true">
		<notes>
			<html xmlns="http://www.w3.org/1999/xhtml"><p>GENE_ASSOCIATION:</p></html>
		</notes>
		<listOfReactants>
			<speciesReference species="M_HC02199_e" stoichiometry="1"/>
			<speciesReference species="M_ach_c" stoichiometry="1"/>
			<speciesReference species="M_hco3_e" stoichiometry="1"/>
		</listOfReactants>
		<listOfProducts>
			<speciesReference species="M_HC02199_c" stoichiometry="1"/>
			<speciesReference species="M_ach_e" stoichiometry="1"/>
			<speciesReference species="M_hco3_c" stoichiometry="1"/>
		</listOfProducts>
		<kineticLaw>
			<math xmlns="http://www.w3.org/1998/Math/MathML">
				<ci> FLUX_VALUE </ci>
			</math>
			<listOfParameters>
				<parameter id="LOWER_BOUND" value="  0.00"/>
				<parameter id="UPPER_BOUND" value="  0.00"/>
				<parameter id="FLUX_VALUE" value="0"/>
				<parameter id="OBJECTIVE_COEFFICIENT" value="0"/>
			</listOfParameters>
		</kineticLaw>
	</reaction>
	<reaction id="R_MM6B1ag" name="mannosyl-oligosaccharide 1,2-alpha-mannosidase, Golgi apparatus" reversible="false">
		<notes>
			<html xmlns="http://www.w3.org/1999/xhtml"><p>GENE_ASSOCIATION:(ENSMUSG00000008763) or (ENSMUSG00000003746) or (ENSMUSG00000037306)</p></html>
		</notes>
		<listOfReactants>
			<speciesReference species="M_h2o_g" stoichiometry="1"/>
			<speciesReference species="M_m6masnB1_g" stoichiometry="1"/>
		</listOfReactants>
		<listOfProducts>
			<speciesReference species="M_m5masnB1_g" stoichiometry="1"/>
			<speciesReference species="M_man_g" stoichiometry="1"/>
		</listOfProducts>
		<kineticLaw>
			<math xmlns="http://www.w3.org/1998/Math/MathML">
				<ci> FLUX_VALUE </ci>
			</math>
			<listOfParameters>
				<parameter id="LOWER_BOUND" value="  0.00"/>
				<parameter id="UPPER_BOUND" value="1000.00"/>
				<parameter id="FLUX_VALUE" value="0"/>
				<parameter id="OBJECTIVE_COEFFICIENT" value="0"/>
			</listOfParameters>
		</kineticLaw>
	</reaction>
	<reaction id="R_RE3189M" name="RE3189" reversible="true">
		<notes>
			<html xmlns="http://www.w3.org/1999/xhtml"><p>GENE_ASSOCIATION:(ENSMUSG00000059447)</p></html>
		</notes>
		<listOfReactants>
			<speciesReference species="M_CE4803_m" stoichiometry="1"/>
			<speciesReference species="M_coa_m" stoichiometry="1"/>
		</listOfReactants>
		<listOfProducts>
			<speciesReference species="M_CE4797_m" stoichiometry="1"/>
			<speciesReference species="M_accoa_m" stoichiometry="1"/>
		</listOfProducts>
		<kineticLaw>
			<math xmlns="http://www.w3.org/1998/Math/MathML">
				<ci> FLUX_VALUE </ci>
			</math>
			<listOfParameters>
				<parameter id="LOWER_BOUND" value="-1000.00"/>
				<parameter id="UPPER_BOUND" value="1000.00"/>
				<parameter id="FLUX_VALUE" value="0"/>
				<parameter id="OBJECTIVE_COEFFICIENT" value="0"/>
			</listOfParameters>
		</kineticLaw>
	</reaction>
	<reaction id="R_EX_ksii_core4_e_" name="keratan sulfate II  core 4-linked  exchange" reversible="true">
		<notes>
			<html xmlns="http://www.w3.org/1999/xhtml"><p>GENE_ASSOCIATION:</p></html>
		</notes>
		<listOfReactants>
			<speciesReference species="M_ksii_core4_e" stoichiometry="1"/>
		</listOfReactants>
		<kineticLaw>
			<math xmlns="http://www.w3.org/1998/Math/MathML">
				<ci> FLUX_VALUE </ci>
			</math>
			<listOfParameters>
				<parameter id="LOWER_BOUND" value=" -1.00"/>
				<parameter id="UPPER_BOUND" value="1000.00"/>
				<parameter id="FLUX_VALUE" value="0"/>
				<parameter id="OBJECTIVE_COEFFICIENT" value="0"/>
			</listOfParameters>
		</kineticLaw>
	</reaction>
	<reaction id="R_ENMAN4g" name="Endomannosidase  m6masnC-producing , Golgi apparatus" reversible="false">
		<notes>
			<html xmlns="http://www.w3.org/1999/xhtml"><p>GENE_ASSOCIATION:</p></html>
		</notes>
		<listOfReactants>
			<speciesReference species="M_g1m7masnC_g" stoichiometry="1"/>
			<speciesReference species="M_h2o_g" stoichiometry="1"/>
		</listOfReactants>
		<listOfProducts>
			<speciesReference species="M_glc1man_g" stoichiometry="1"/>
			<speciesReference species="M_m6masnC_g" stoichiometry="1"/>
		</listOfProducts>
		<kineticLaw>
			<math xmlns="http://www.w3.org/1998/Math/MathML">
				<ci> FLUX_VALUE </ci>
			</math>
			<listOfParameters>
				<parameter id="LOWER_BOUND" value="  0.00"/>
				<parameter id="UPPER_BOUND" value="1000.00"/>
				<parameter id="FLUX_VALUE" value="0"/>
				<parameter id="OBJECTIVE_COEFFICIENT" value="0"/>
			</listOfParameters>
		</kineticLaw>
	</reaction>
	<reaction id="R_FAOXC2051843m" name="Beta oxidation of fatty acid" reversible="false">
		<notes>
			<html xmlns="http://www.w3.org/1999/xhtml"><p>GENE_ASSOCIATION:(ENSMUSG00000029545) or (ENSMUSG00000062908)</p></html>
		</notes>
		<listOfReactants>
			<speciesReference species="M_tmndnccoa_m" stoichiometry="1"/>
			<speciesReference species="M_coa_m" stoichiometry="1"/>
			<speciesReference species="M_h2o_m" stoichiometry="1"/>
			<speciesReference species="M_nad_m" stoichiometry="1"/>
		</listOfReactants>
		<listOfProducts>
			<speciesReference species="M_strdnccoa_m" stoichiometry="1"/>
			<speciesReference species="M_accoa_m" stoichiometry="1"/>
			<speciesReference species="M_h_m" stoichiometry="1"/>
			<speciesReference species="M_nadh_m" stoichiometry="1"/>
		</listOfProducts>
		<kineticLaw>
			<math xmlns="http://www.w3.org/1998/Math/MathML">
				<ci> FLUX_VALUE </ci>
			</math>
			<listOfParameters>
				<parameter id="LOWER_BOUND" value="  0.00"/>
				<parameter id="UPPER_BOUND" value="1000.00"/>
				<parameter id="FLUX_VALUE" value="0"/>
				<parameter id="OBJECTIVE_COEFFICIENT" value="0"/>
			</listOfParameters>
		</kineticLaw>
	</reaction>
	<reaction id="R_C2tcx" name="transport of acetylcarnitine from peroxisomes to cytosol" reversible="true">
		<notes>
			<html xmlns="http://www.w3.org/1999/xhtml"><p>GENE_ASSOCIATION:</p></html>
		</notes>
		<listOfReactants>
			<speciesReference species="M_acrn_x" stoichiometry="1"/>
		</listOfReactants>
		<listOfProducts>
			<speciesReference species="M_acrn_c" stoichiometry="1"/>
		</listOfProducts>
		<kineticLaw>
			<math xmlns="http://www.w3.org/1998/Math/MathML">
				<ci> FLUX_VALUE </ci>
			</math>
			<listOfParameters>
				<parameter id="LOWER_BOUND" value="-1000.00"/>
				<parameter id="UPPER_BOUND" value="1000.00"/>
				<parameter id="FLUX_VALUE" value="0"/>
				<parameter id="OBJECTIVE_COEFFICIENT" value="0"/>
			</listOfParameters>
		</kineticLaw>
	</reaction>
	<reaction id="R_EX_tetpent3_e_" name="tetracosapentaenoic acid, n-3 exchange" reversible="true">
		<notes>
			<html xmlns="http://www.w3.org/1999/xhtml"><p>GENE_ASSOCIATION:</p></html>
		</notes>
		<listOfReactants>
			<speciesReference species="M_tetpent3_e" stoichiometry="1"/>
		</listOfReactants>
		<kineticLaw>
			<math xmlns="http://www.w3.org/1998/Math/MathML">
				<ci> FLUX_VALUE </ci>
			</math>
			<listOfParameters>
				<parameter id="LOWER_BOUND" value=" -1.00"/>
				<parameter id="UPPER_BOUND" value="1000.00"/>
				<parameter id="FLUX_VALUE" value="0"/>
				<parameter id="OBJECTIVE_COEFFICIENT" value="0"/>
			</listOfParameters>
		</kineticLaw>
	</reaction>
	<reaction id="R_r2248" name="Resistance-Nodulation-Cell Division  RND  TCDB:2.A.60.1.5" reversible="true">
		<notes>
			<html xmlns="http://www.w3.org/1999/xhtml"><p>GENE_ASSOCIATION:</p></html>
		</notes>
		<listOfReactants>
			<speciesReference species="M_HC02199_c" stoichiometry="1"/>
			<speciesReference species="M_leuktrE4_e" stoichiometry="1"/>
			<speciesReference species="M_hco3_c" stoichiometry="1"/>
		</listOfReactants>
		<listOfProducts>
			<speciesReference species="M_HC02199_e" stoichiometry="1"/>
			<speciesReference species="M_hco3_e" stoichiometry="1"/>
			<speciesReference species="M_leuktrE4_c" stoichiometry="1"/>
		</listOfProducts>
		<kineticLaw>
			<math xmlns="http://www.w3.org/1998/Math/MathML">
				<ci> FLUX_VALUE </ci>
			</math>
			<listOfParameters>
				<parameter id="LOWER_BOUND" value="  0.00"/>
				<parameter id="UPPER_BOUND" value="  0.00"/>
				<parameter id="FLUX_VALUE" value="0"/>
				<parameter id="OBJECTIVE_COEFFICIENT" value="0"/>
			</listOfParameters>
		</kineticLaw>
	</reaction>
	<reaction id="R_EX_nac_e_" name="Nicotinate exchange" reversible="true">
		<notes>
			<html xmlns="http://www.w3.org/1999/xhtml"><p>GENE_ASSOCIATION:</p></html>
		</notes>
		<listOfReactants>
			<speciesReference species="M_nac_e" stoichiometry="1"/>
		</listOfReactants>
		<kineticLaw>
			<math xmlns="http://www.w3.org/1998/Math/MathML">
				<ci> FLUX_VALUE </ci>
			</math>
			<listOfParameters>
				<parameter id="LOWER_BOUND" value=" -1.00"/>
				<parameter id="UPPER_BOUND" value="1000.00"/>
				<parameter id="FLUX_VALUE" value="0"/>
				<parameter id="OBJECTIVE_COEFFICIENT" value="0"/>
			</listOfParameters>
		</kineticLaw>
	</reaction>
	<reaction id="R_TETPENT3t" name="fatty acid transport via diffusion" reversible="true">
		<notes>
			<html xmlns="http://www.w3.org/1999/xhtml"><p>GENE_ASSOCIATION:</p></html>
		</notes>
		<listOfReactants>
			<speciesReference species="M_tetpent3_e" stoichiometry="1"/>
		</listOfReactants>
		<listOfProducts>
			<speciesReference species="M_tetpent3_c" stoichiometry="1"/>
		</listOfProducts>
		<kineticLaw>
			<math xmlns="http://www.w3.org/1998/Math/MathML">
				<ci> FLUX_VALUE </ci>
			</math>
			<listOfParameters>
				<parameter id="LOWER_BOUND" value="-1000.00"/>
				<parameter id="UPPER_BOUND" value="1000.00"/>
				<parameter id="FLUX_VALUE" value="0"/>
				<parameter id="OBJECTIVE_COEFFICIENT" value="0"/>
			</listOfParameters>
		</kineticLaw>
	</reaction>
	<reaction id="R_O2ter" name="O2  transport, endoplasmic reticulum" reversible="true">
		<notes>
			<html xmlns="http://www.w3.org/1999/xhtml"><p>GENE_ASSOCIATION:</p></html>
		</notes>
		<listOfReactants>
			<speciesReference species="M_o2_c" stoichiometry="1"/>
		</listOfReactants>
		<listOfProducts>
			<speciesReference species="M_o2_r" stoichiometry="1"/>
		</listOfProducts>
		<kineticLaw>
			<math xmlns="http://www.w3.org/1998/Math/MathML">
				<ci> FLUX_VALUE </ci>
			</math>
			<listOfParameters>
				<parameter id="LOWER_BOUND" value="-1000.00"/>
				<parameter id="UPPER_BOUND" value="1000.00"/>
				<parameter id="FLUX_VALUE" value="0"/>
				<parameter id="OBJECTIVE_COEFFICIENT" value="0"/>
			</listOfParameters>
		</kineticLaw>
	</reaction>
	<reaction id="R_RTOTAL2CRNt" name="R group transport into the mitochondria" reversible="false">
		<notes>
			<html xmlns="http://www.w3.org/1999/xhtml"><p>GENE_ASSOCIATION:(ENSMUSG00000032602)</p></html>
		</notes>
		<listOfReactants>
			<speciesReference species="M_Rtotal2crn_c" stoichiometry="1"/>
		</listOfReactants>
		<listOfProducts>
			<speciesReference species="M_Rtotal2crn_m" stoichiometry="1"/>
		</listOfProducts>
		<kineticLaw>
			<math xmlns="http://www.w3.org/1998/Math/MathML">
				<ci> FLUX_VALUE </ci>
			</math>
			<listOfParameters>
				<parameter id="LOWER_BOUND" value="  0.00"/>
				<parameter id="UPPER_BOUND" value="1000.00"/>
				<parameter id="FLUX_VALUE" value="0"/>
				<parameter id="OBJECTIVE_COEFFICIENT" value="0"/>
			</listOfParameters>
		</kineticLaw>
	</reaction>
	<reaction id="R_DNDPt32m" name="dGDP transport via ATP antiport" reversible="false">
		<notes>
			<html xmlns="http://www.w3.org/1999/xhtml"><p>GENE_ASSOCIATION:(ENSMUSG00000020744)</p></html>
		</notes>
		<listOfReactants>
			<speciesReference species="M_dgdp_c" stoichiometry="1"/>
			<speciesReference species="M_atp_m" stoichiometry="1"/>
		</listOfReactants>
		<listOfProducts>
			<speciesReference species="M_atp_c" stoichiometry="1"/>
			<speciesReference species="M_h_c" stoichiometry="1"/>
			<speciesReference species="M_dgdp_m" stoichiometry="1"/>
		</listOfProducts>
		<kineticLaw>
			<math xmlns="http://www.w3.org/1998/Math/MathML">
				<ci> FLUX_VALUE </ci>
			</math>
			<listOfParameters>
				<parameter id="LOWER_BOUND" value="  0.00"/>
				<parameter id="UPPER_BOUND" value="1000.00"/>
				<parameter id="FLUX_VALUE" value="0"/>
				<parameter id="OBJECTIVE_COEFFICIENT" value="0"/>
			</listOfParameters>
		</kineticLaw>
	</reaction>
	<reaction id="R_RE3227R" name="RE3227" reversible="true">
		<notes>
			<html xmlns="http://www.w3.org/1999/xhtml"><p>GENE_ASSOCIATION:(ENSMUSG00000006390)</p></html>
		</notes>
		<listOfReactants>
			<speciesReference species="M_CE5144_r" stoichiometry="1"/>
			<speciesReference species="M_h_r" stoichiometry="1"/>
			<speciesReference species="M_nadph_r" stoichiometry="1"/>
		</listOfReactants>
		<listOfProducts>
			<speciesReference species="M_CE5148_r" stoichiometry="1"/>
			<speciesReference species="M_nadp_r" stoichiometry="1"/>
		</listOfProducts>
		<kineticLaw>
			<math xmlns="http://www.w3.org/1998/Math/MathML">
				<ci> FLUX_VALUE </ci>
			</math>
			<listOfParameters>
				<parameter id="LOWER_BOUND" value="-1000.00"/>
				<parameter id="UPPER_BOUND" value="1000.00"/>
				<parameter id="FLUX_VALUE" value="0"/>
				<parameter id="OBJECTIVE_COEFFICIENT" value="0"/>
			</listOfParameters>
		</kineticLaw>
	</reaction>
	<reaction id="R_FAOXC102C101m" name="reduction C10:2--C10:1 m" reversible="false">
		<notes>
			<html xmlns="http://www.w3.org/1999/xhtml"><p>GENE_ASSOCIATION:</p></html>
		</notes>
		<listOfReactants>
			<speciesReference species="M_dec24dicoa_m" stoichiometry="1"/>
			<speciesReference species="M_nadph_m" stoichiometry="1"/>
			<speciesReference species="M_h_m" stoichiometry="1"/>
		</listOfReactants>
		<listOfProducts>
			<speciesReference species="M_nadp_m" stoichiometry="1"/>
			<speciesReference species="M_dece3coa_m" stoichiometry="1"/>
		</listOfProducts>
		<kineticLaw>
			<math xmlns="http://www.w3.org/1998/Math/MathML">
				<ci> FLUX_VALUE </ci>
			</math>
			<listOfParameters>
				<parameter id="LOWER_BOUND" value="  0.00"/>
				<parameter id="UPPER_BOUND" value="1000.00"/>
				<parameter id="FLUX_VALUE" value="0"/>
				<parameter id="OBJECTIVE_COEFFICIENT" value="0"/>
			</listOfParameters>
		</kineticLaw>
	</reaction>
	<reaction id="R_r0512" name="Dihydrofolate:NAD+ oxidoreductase Folate biosynthesis EC:1.5.1.3" reversible="true">
		<notes>
			<html xmlns="http://www.w3.org/1999/xhtml"><p>GENE_ASSOCIATION:(ENSMUSG00000030978) or (ENSMUSG00000020649) or (ENSMUSG00000022292)</p></html>
		</notes>
		<listOfReactants>
			<speciesReference species="M_dhf_c" stoichiometry="1"/>
			<speciesReference species="M_nad_c" stoichiometry="1"/>
		</listOfReactants>
		<listOfProducts>
			<speciesReference species="M_fol_c" stoichiometry="1"/>
			<speciesReference species="M_nadh_c" stoichiometry="1"/>
		</listOfProducts>
		<kineticLaw>
			<math xmlns="http://www.w3.org/1998/Math/MathML">
				<ci> FLUX_VALUE </ci>
			</math>
			<listOfParameters>
				<parameter id="LOWER_BOUND" value="-1000.00"/>
				<parameter id="UPPER_BOUND" value="1000.00"/>
				<parameter id="FLUX_VALUE" value="0"/>
				<parameter id="OBJECTIVE_COEFFICIENT" value="0"/>
			</listOfParameters>
		</kineticLaw>
	</reaction>
	<reaction id="R_FAOXC10DCC8DCx" name="fatty acid beta oxidation C10DC--C8DC " reversible="false">
		<notes>
			<html xmlns="http://www.w3.org/1999/xhtml"><p>GENE_ASSOCIATION:</p></html>
		</notes>
		<listOfReactants>
			<speciesReference species="M_nad_x" stoichiometry="1"/>
			<speciesReference species="M_sebcoa_x" stoichiometry="1"/>
			<speciesReference species="M_coa_x" stoichiometry="1"/>
			<speciesReference species="M_o2_x" stoichiometry="1"/>
			<speciesReference species="M_h2o_x" stoichiometry="1"/>
		</listOfReactants>
		<listOfProducts>
			<speciesReference species="M_h2o2_x" stoichiometry="1"/>
			<speciesReference species="M_h_x" stoichiometry="1"/>
			<speciesReference species="M_accoa_x" stoichiometry="1"/>
			<speciesReference species="M_nadh_x" stoichiometry="1"/>
			<speciesReference species="M_sbcoa_x" stoichiometry="1"/>
		</listOfProducts>
		<kineticLaw>
			<math xmlns="http://www.w3.org/1998/Math/MathML">
				<ci> FLUX_VALUE </ci>
			</math>
			<listOfParameters>
				<parameter id="LOWER_BOUND" value="  0.00"/>
				<parameter id="UPPER_BOUND" value="1000.00"/>
				<parameter id="FLUX_VALUE" value="0"/>
				<parameter id="OBJECTIVE_COEFFICIENT" value="0"/>
			</listOfParameters>
		</kineticLaw>
	</reaction>
	<reaction id="R_EX_5dhf_e_" name="pentaglutamyl folate  DHF  exchange" reversible="true">
		<notes>
			<html xmlns="http://www.w3.org/1999/xhtml"><p>GENE_ASSOCIATION:</p></html>
		</notes>
		<listOfReactants>
			<speciesReference species="M_5dhf_e" stoichiometry="1"/>
		</listOfReactants>
		<kineticLaw>
			<math xmlns="http://www.w3.org/1998/Math/MathML">
				<ci> FLUX_VALUE </ci>
			</math>
			<listOfParameters>
				<parameter id="LOWER_BOUND" value=" -1.00"/>
				<parameter id="UPPER_BOUND" value="1000.00"/>
				<parameter id="FLUX_VALUE" value="0"/>
				<parameter id="OBJECTIVE_COEFFICIENT" value="0"/>
			</listOfParameters>
		</kineticLaw>
	</reaction>
	<reaction id="R_EX_eicostet_e_" name="eicosatetranoic acid exchange" reversible="true">
		<notes>
			<html xmlns="http://www.w3.org/1999/xhtml"><p>GENE_ASSOCIATION:</p></html>
		</notes>
		<listOfReactants>
			<speciesReference species="M_eicostet_e" stoichiometry="1"/>
		</listOfReactants>
		<kineticLaw>
			<math xmlns="http://www.w3.org/1998/Math/MathML">
				<ci> FLUX_VALUE </ci>
			</math>
			<listOfParameters>
				<parameter id="LOWER_BOUND" value=" -1.00"/>
				<parameter id="UPPER_BOUND" value="1000.00"/>
				<parameter id="FLUX_VALUE" value="0"/>
				<parameter id="OBJECTIVE_COEFFICIENT" value="0"/>
			</listOfParameters>
		</kineticLaw>
	</reaction>
	<reaction id="R_EX_lneldc_e_" name="linoelaidic acid exchange" reversible="true">
		<notes>
			<html xmlns="http://www.w3.org/1999/xhtml"><p>GENE_ASSOCIATION:</p></html>
		</notes>
		<listOfReactants>
			<speciesReference species="M_lneldc_e" stoichiometry="1"/>
		</listOfReactants>
		<kineticLaw>
			<math xmlns="http://www.w3.org/1998/Math/MathML">
				<ci> FLUX_VALUE </ci>
			</math>
			<listOfParameters>
				<parameter id="LOWER_BOUND" value=" -1.00"/>
				<parameter id="UPPER_BOUND" value="1000.00"/>
				<parameter id="FLUX_VALUE" value="0"/>
				<parameter id="OBJECTIVE_COEFFICIENT" value="0"/>
			</listOfParameters>
		</kineticLaw>
	</reaction>
	<reaction id="R_r1487" name="EC:6.2.1.3" reversible="true">
		<notes>
			<html xmlns="http://www.w3.org/1999/xhtml"><p>GENE_ASSOCIATION:</p></html>
		</notes>
		<listOfReactants>
			<speciesReference species="M_hdcea_r" stoichiometry="1"/>
			<speciesReference species="M_atp_r" stoichiometry="1"/>
			<speciesReference species="M_coa_r" stoichiometry="1"/>
		</listOfReactants>
		<listOfProducts>
			<speciesReference species="M_h_r" stoichiometry="1"/>
			<speciesReference species="M_ppi_r" stoichiometry="1"/>
			<speciesReference species="M_amp_r" stoichiometry="1"/>
			<speciesReference species="M_HC10852_r" stoichiometry="1"/>
		</listOfProducts>
		<kineticLaw>
			<math xmlns="http://www.w3.org/1998/Math/MathML">
				<ci> FLUX_VALUE </ci>
			</math>
			<listOfParameters>
				<parameter id="LOWER_BOUND" value="-1000.00"/>
				<parameter id="UPPER_BOUND" value="1000.00"/>
				<parameter id="FLUX_VALUE" value="0"/>
				<parameter id="OBJECTIVE_COEFFICIENT" value="0"/>
			</listOfParameters>
		</kineticLaw>
	</reaction>
	<reaction id="R_MM6bg" name="mannosyl-oligosaccharide 1,2-alpha-mannosidase, Golgi apparatus" reversible="false">
		<notes>
			<html xmlns="http://www.w3.org/1999/xhtml"><p>GENE_ASSOCIATION:(ENSMUSG00000008763) or (ENSMUSG00000003746) or (ENSMUSG00000037306)</p></html>
		</notes>
		<listOfReactants>
			<speciesReference species="M_m6masnC_g" stoichiometry="1"/>
			<speciesReference species="M_h2o_g" stoichiometry="1"/>
		</listOfReactants>
		<listOfProducts>
			<speciesReference species="M_m5masnC_g" stoichiometry="1"/>
			<speciesReference species="M_man_g" stoichiometry="1"/>
		</listOfProducts>
		<kineticLaw>
			<math xmlns="http://www.w3.org/1998/Math/MathML">
				<ci> FLUX_VALUE </ci>
			</math>
			<listOfParameters>
				<parameter id="LOWER_BOUND" value="  0.00"/>
				<parameter id="UPPER_BOUND" value="1000.00"/>
				<parameter id="FLUX_VALUE" value="0"/>
				<parameter id="OBJECTIVE_COEFFICIENT" value="0"/>
			</listOfParameters>
		</kineticLaw>
	</reaction>
	<reaction id="R_FA161ACPH" name="fatty-acyl-ACP hydrolase" reversible="true">
		<notes>
			<html xmlns="http://www.w3.org/1999/xhtml"><p>GENE_ASSOCIATION:(ENSMUSG00000026645)</p></html>
		</notes>
		<listOfReactants>
			<speciesReference species="M_h2o_c" stoichiometry="1"/>
			<speciesReference species="M_hdeACP_c" stoichiometry="1"/>
		</listOfReactants>
		<listOfProducts>
			<speciesReference species="M_h_c" stoichiometry="1"/>
			<speciesReference species="M_hdcea_c" stoichiometry="1"/>
			<speciesReference species="M_ACP_c" stoichiometry="1"/>
		</listOfProducts>
		<kineticLaw>
			<math xmlns="http://www.w3.org/1998/Math/MathML">
				<ci> FLUX_VALUE </ci>
			</math>
			<listOfParameters>
				<parameter id="LOWER_BOUND" value="-1000.00"/>
				<parameter id="UPPER_BOUND" value="1000.00"/>
				<parameter id="FLUX_VALUE" value="0"/>
				<parameter id="OBJECTIVE_COEFFICIENT" value="0"/>
			</listOfParameters>
		</kineticLaw>
	</reaction>
	<reaction id="R_G14T10g" name="beta-N-acetylglucosaminylglycopeptide beta-1,4-galactosyltransferase, Golgi" reversible="false">
		<notes>
			<html xmlns="http://www.w3.org/1999/xhtml"><p>GENE_ASSOCIATION:(ENSMUSG00000052423) or (ENSMUSG00000028413) or (ENSMUSG00000028541) or (ENSMUSG00000017929)</p></html>
		</notes>
		<listOfReactants>
			<speciesReference species="M_ksi_pre14_g" stoichiometry="1"/>
			<speciesReference species="M_udpgal_g" stoichiometry="1"/>
		</listOfReactants>
		<listOfProducts>
			<speciesReference species="M_ksi_pre15_g" stoichiometry="1"/>
			<speciesReference species="M_udp_g" stoichiometry="1"/>
			<speciesReference species="M_h_g" stoichiometry="1"/>
		</listOfProducts>
		<kineticLaw>
			<math xmlns="http://www.w3.org/1998/Math/MathML">
				<ci> FLUX_VALUE </ci>
			</math>
			<listOfParameters>
				<parameter id="LOWER_BOUND" value="  0.00"/>
				<parameter id="UPPER_BOUND" value="1000.00"/>
				<parameter id="FLUX_VALUE" value="0"/>
				<parameter id="OBJECTIVE_COEFFICIENT" value="0"/>
			</listOfParameters>
		</kineticLaw>
	</reaction>
	<reaction id="R_RE3005M" name="RE3005" reversible="true">
		<notes>
			<html xmlns="http://www.w3.org/1999/xhtml"><p>GENE_ASSOCIATION:(ENSMUSG00000025260) or (ENSMUSG00000024507) or (ENSMUSG00000022853)</p></html>
		</notes>
		<listOfReactants>
			<speciesReference species="M_CE4790_m" stoichiometry="1"/>
			<speciesReference species="M_nad_m" stoichiometry="1"/>
		</listOfReactants>
		<listOfProducts>
			<speciesReference species="M_CE4792_m" stoichiometry="1"/>
			<speciesReference species="M_h_m" stoichiometry="1"/>
			<speciesReference species="M_nadh_m" stoichiometry="1"/>
		</listOfProducts>
		<kineticLaw>
			<math xmlns="http://www.w3.org/1998/Math/MathML">
				<ci> FLUX_VALUE </ci>
			</math>
			<listOfParameters>
				<parameter id="LOWER_BOUND" value="-1000.00"/>
				<parameter id="UPPER_BOUND" value="1000.00"/>
				<parameter id="FLUX_VALUE" value="0"/>
				<parameter id="OBJECTIVE_COEFFICIENT" value="0"/>
			</listOfParameters>
		</kineticLaw>
	</reaction>
	<reaction id="R_CYTK12" name="cytidylate kinase  dCMP,dCTP " reversible="true">
		<notes>
			<html xmlns="http://www.w3.org/1999/xhtml"><p>GENE_ASSOCIATION:(ENSMUSG00000028719)</p></html>
		</notes>
		<listOfReactants>
			<speciesReference species="M_dctp_c" stoichiometry="1"/>
			<speciesReference species="M_dcmp_c" stoichiometry="1"/>
		</listOfReactants>
		<listOfProducts>
			<speciesReference species="M_dcdp_c" stoichiometry="2"/>
		</listOfProducts>
		<kineticLaw>
			<math xmlns="http://www.w3.org/1998/Math/MathML">
				<ci> FLUX_VALUE </ci>
			</math>
			<listOfParameters>
				<parameter id="LOWER_BOUND" value="-1000.00"/>
				<parameter id="UPPER_BOUND" value="1000.00"/>
				<parameter id="FLUX_VALUE" value="0"/>
				<parameter id="OBJECTIVE_COEFFICIENT" value="0"/>
			</listOfParameters>
		</kineticLaw>
	</reaction>
	<reaction id="R_OCDCAFATPc" name="uptake of octadecanoate  n-C18:0  by the enterocytes" reversible="false">
		<notes>
			<html xmlns="http://www.w3.org/1999/xhtml"><p>GENE_ASSOCIATION:</p></html>
		</notes>
		<listOfReactants>
			<speciesReference species="M_atp_c" stoichiometry="1"/>
			<speciesReference species="M_ocdca_e" stoichiometry="1"/>
			<speciesReference species="M_coa_c" stoichiometry="1"/>
		</listOfReactants>
		<listOfProducts>
			<speciesReference species="M_stcoa_c" stoichiometry="1"/>
			<speciesReference species="M_ppi_c" stoichiometry="1"/>
			<speciesReference species="M_amp_c" stoichiometry="1"/>
		</listOfProducts>
		<kineticLaw>
			<math xmlns="http://www.w3.org/1998/Math/MathML">
				<ci> FLUX_VALUE </ci>
			</math>
			<listOfParameters>
				<parameter id="LOWER_BOUND" value="  0.00"/>
				<parameter id="UPPER_BOUND" value="1000.00"/>
				<parameter id="FLUX_VALUE" value="0"/>
				<parameter id="OBJECTIVE_COEFFICIENT" value="0"/>
			</listOfParameters>
		</kineticLaw>
	</reaction>
	<reaction id="R_G14T2g" name="beta-N-acetylglucosaminylglycopeptide beta-1,4-galactosyltransferase, Golgi" reversible="false">
		<notes>
			<html xmlns="http://www.w3.org/1999/xhtml"><p>GENE_ASSOCIATION:(ENSMUSG00000028413) or (ENSMUSG00000052423) or (ENSMUSG00000028541) or (ENSMUSG00000017929)</p></html>
		</notes>
		<listOfReactants>
			<speciesReference species="M_ksii_core2_pre1_g" stoichiometry="1"/>
			<speciesReference species="M_udpgal_g" stoichiometry="1"/>
		</listOfReactants>
		<listOfProducts>
			<speciesReference species="M_udp_g" stoichiometry="1"/>
			<speciesReference species="M_h_g" stoichiometry="1"/>
			<speciesReference species="M_ksii_core2_pre2_g" stoichiometry="1"/>
		</listOfProducts>
		<kineticLaw>
			<math xmlns="http://www.w3.org/1998/Math/MathML">
				<ci> FLUX_VALUE </ci>
			</math>
			<listOfParameters>
				<parameter id="LOWER_BOUND" value="  0.00"/>
				<parameter id="UPPER_BOUND" value="1000.00"/>
				<parameter id="FLUX_VALUE" value="0"/>
				<parameter id="OBJECTIVE_COEFFICIENT" value="0"/>
			</listOfParameters>
		</kineticLaw>
	</reaction>
	<reaction id="R_RE3171C" name="RE3171" reversible="true">
		<notes>
			<html xmlns="http://www.w3.org/1999/xhtml"><p>GENE_ASSOCIATION:</p></html>
		</notes>
		<listOfReactants>
			<speciesReference species="M_h_c" stoichiometry="1"/>
			<speciesReference species="M_nadph_c" stoichiometry="1"/>
			<speciesReference species="M_CE4850_c" stoichiometry="1"/>
		</listOfReactants>
		<listOfProducts>
			<speciesReference species="M_CE4848_c" stoichiometry="1"/>
			<speciesReference species="M_nadp_c" stoichiometry="1"/>
		</listOfProducts>
		<kineticLaw>
			<math xmlns="http://www.w3.org/1998/Math/MathML">
				<ci> FLUX_VALUE </ci>
			</math>
			<listOfParameters>
				<parameter id="LOWER_BOUND" value="-1000.00"/>
				<parameter id="UPPER_BOUND" value="1000.00"/>
				<parameter id="FLUX_VALUE" value="0"/>
				<parameter id="OBJECTIVE_COEFFICIENT" value="0"/>
			</listOfParameters>
		</kineticLaw>
	</reaction>
	<reaction id="R_RTOTALCRNt" name="R group transport into the mitochondria" reversible="false">
		<notes>
			<html xmlns="http://www.w3.org/1999/xhtml"><p>GENE_ASSOCIATION:(ENSMUSG00000032602)</p></html>
		</notes>
		<listOfReactants>
			<speciesReference species="M_Rtotalcrn_c" stoichiometry="1"/>
		</listOfReactants>
		<listOfProducts>
			<speciesReference species="M_Rtotalcrn_m" stoichiometry="1"/>
		</listOfProducts>
		<kineticLaw>
			<math xmlns="http://www.w3.org/1998/Math/MathML">
				<ci> FLUX_VALUE </ci>
			</math>
			<listOfParameters>
				<parameter id="LOWER_BOUND" value="  0.00"/>
				<parameter id="UPPER_BOUND" value="1000.00"/>
				<parameter id="FLUX_VALUE" value="0"/>
				<parameter id="OBJECTIVE_COEFFICIENT" value="0"/>
			</listOfParameters>
		</kineticLaw>
	</reaction>
	<reaction id="R_RE3124C" name="RE3124" reversible="false">
		<notes>
			<html xmlns="http://www.w3.org/1999/xhtml"><p>GENE_ASSOCIATION:</p></html>
		</notes>
		<listOfReactants>
			<speciesReference species="M_malcoa_c" stoichiometry="1"/>
			<speciesReference species="M_h_c" stoichiometry="1"/>
			<speciesReference species="M_CE4822_c" stoichiometry="1"/>
		</listOfReactants>
		<listOfProducts>
			<speciesReference species="M_co2_c" stoichiometry="1"/>
			<speciesReference species="M_CE4820_c" stoichiometry="1"/>
			<speciesReference species="M_coa_c" stoichiometry="1"/>
		</listOfProducts>
		<kineticLaw>
			<math xmlns="http://www.w3.org/1998/Math/MathML">
				<ci> FLUX_VALUE </ci>
			</math>
			<listOfParameters>
				<parameter id="LOWER_BOUND" value="  0.00"/>
				<parameter id="UPPER_BOUND" value="1000.00"/>
				<parameter id="FLUX_VALUE" value="0"/>
				<parameter id="OBJECTIVE_COEFFICIENT" value="0"/>
			</listOfParameters>
		</kineticLaw>
	</reaction>
	<reaction id="R_ATPH1e" name="ATP diphosphohydrolase" reversible="false">
		<notes>
			<html xmlns="http://www.w3.org/1999/xhtml"><p>GENE_ASSOCIATION:(ENSMUSG00000048120) or (ENSMUSG00000015085) or (ENSMUSG00000021236) or (ENSMUSG00000033068) or (ENSMUSG00000041608)</p></html>
		</notes>
		<listOfReactants>
			<speciesReference species="M_atp_e" stoichiometry="1"/>
			<speciesReference species="M_h2o_e" stoichiometry="2"/>
		</listOfReactants>
		<listOfProducts>
			<speciesReference species="M_pi_e" stoichiometry="2"/>
			<speciesReference species="M_h_e" stoichiometry="3"/>
			<speciesReference species="M_amp_e" stoichiometry="1"/>
		</listOfProducts>
		<kineticLaw>
			<math xmlns="http://www.w3.org/1998/Math/MathML">
				<ci> FLUX_VALUE </ci>
			</math>
			<listOfParameters>
				<parameter id="LOWER_BOUND" value="  0.00"/>
				<parameter id="UPPER_BOUND" value="1000.00"/>
				<parameter id="FLUX_VALUE" value="0"/>
				<parameter id="OBJECTIVE_COEFFICIENT" value="0"/>
			</listOfParameters>
		</kineticLaw>
	</reaction>
	<reaction id="R_Htm" name="Uncoupling protein" reversible="false">
		<notes>
			<html xmlns="http://www.w3.org/1999/xhtml"><p>GENE_ASSOCIATION:(ENSMUSG00000033685) or (ENSMUSG00000031710) or (ENSMUSG00000032942) or (ENSMUSG00000023912)</p></html>
		</notes>
		<listOfReactants>
			<speciesReference species="M_h_c" stoichiometry="1"/>
		</listOfReactants>
		<listOfProducts>
			<speciesReference species="M_h_m" stoichiometry="1"/>
		</listOfProducts>
		<kineticLaw>
			<math xmlns="http://www.w3.org/1998/Math/MathML">
				<ci> FLUX_VALUE </ci>
			</math>
			<listOfParameters>
				<parameter id="LOWER_BOUND" value="  0.00"/>
				<parameter id="UPPER_BOUND" value="1000.00"/>
				<parameter id="FLUX_VALUE" value="0"/>
				<parameter id="OBJECTIVE_COEFFICIENT" value="0"/>
			</listOfParameters>
		</kineticLaw>
	</reaction>
	<reaction id="R_r2083" name="Major Facilitator MFS  TCDB:2.A.1.13.1" reversible="true">
		<notes>
			<html xmlns="http://www.w3.org/1999/xhtml"><p>GENE_ASSOCIATION:(ENSMUSG00000030492)</p></html>
		</notes>
		<listOfReactants>
			<speciesReference species="M_lac_L_e" stoichiometry="1"/>
			<speciesReference species="M_acac_c" stoichiometry="1"/>
		</listOfReactants>
		<listOfProducts>
			<speciesReference species="M_lac_L_c" stoichiometry="1"/>
			<speciesReference species="M_acac_e" stoichiometry="1"/>
		</listOfProducts>
		<kineticLaw>
			<math xmlns="http://www.w3.org/1998/Math/MathML">
				<ci> FLUX_VALUE </ci>
			</math>
			<listOfParameters>
				<parameter id="LOWER_BOUND" value="-1000.00"/>
				<parameter id="UPPER_BOUND" value="1000.00"/>
				<parameter id="FLUX_VALUE" value="0"/>
				<parameter id="OBJECTIVE_COEFFICIENT" value="0"/>
			</listOfParameters>
		</kineticLaw>
	</reaction>
	<reaction id="R_FATP4t" name="fatty acid electroneutral transport" reversible="true">
		<notes>
			<html xmlns="http://www.w3.org/1999/xhtml"><p>GENE_ASSOCIATION:(ENSMUSG00000030382)</p></html>
		</notes>
		<listOfReactants>
			<speciesReference species="M_na1_c" stoichiometry="1"/>
			<speciesReference species="M_arach_c" stoichiometry="1"/>
		</listOfReactants>
		<listOfProducts>
			<speciesReference species="M_arach_e" stoichiometry="1"/>
			<speciesReference species="M_na1_e" stoichiometry="1"/>
		</listOfProducts>
		<kineticLaw>
			<math xmlns="http://www.w3.org/1998/Math/MathML">
				<ci> FLUX_VALUE </ci>
			</math>
			<listOfParameters>
				<parameter id="LOWER_BOUND" value="-1000.00"/>
				<parameter id="UPPER_BOUND" value="1000.00"/>
				<parameter id="FLUX_VALUE" value="0"/>
				<parameter id="OBJECTIVE_COEFFICIENT" value="0"/>
			</listOfParameters>
		</kineticLaw>
	</reaction>
	<reaction id="R_SO4t4_2" name="sulfate transport via sodium symport" reversible="true">
		<notes>
			<html xmlns="http://www.w3.org/1999/xhtml"><p>GENE_ASSOCIATION:(ENSMUSG00000029843)</p></html>
		</notes>
		<listOfReactants>
			<speciesReference species="M_so4_e" stoichiometry="1"/>
			<speciesReference species="M_na1_e" stoichiometry="2"/>
		</listOfReactants>
		<listOfProducts>
			<speciesReference species="M_na1_c" stoichiometry="2"/>
			<speciesReference species="M_so4_c" stoichiometry="1"/>
		</listOfProducts>
		<kineticLaw>
			<math xmlns="http://www.w3.org/1998/Math/MathML">
				<ci> FLUX_VALUE </ci>
			</math>
			<listOfParameters>
				<parameter id="LOWER_BOUND" value="-1000.00"/>
				<parameter id="UPPER_BOUND" value="1000.00"/>
				<parameter id="FLUX_VALUE" value="0"/>
				<parameter id="OBJECTIVE_COEFFICIENT" value="0"/>
			</listOfParameters>
		</kineticLaw>
	</reaction>
	<reaction id="R_ADRNCPT2" name="carnitine transferase" reversible="false">
		<notes>
			<html xmlns="http://www.w3.org/1999/xhtml"><p>GENE_ASSOCIATION:(ENSMUSG00000028607)</p></html>
		</notes>
		<listOfReactants>
			<speciesReference species="M_coa_m" stoichiometry="1"/>
			<speciesReference species="M_adrncrn_m" stoichiometry="1"/>
		</listOfReactants>
		<listOfProducts>
			<speciesReference species="M_crn_m" stoichiometry="1"/>
			<speciesReference species="M_adrncoa_m" stoichiometry="1"/>
		</listOfProducts>
		<kineticLaw>
			<math xmlns="http://www.w3.org/1998/Math/MathML">
				<ci> FLUX_VALUE </ci>
			</math>
			<listOfParameters>
				<parameter id="LOWER_BOUND" value="  0.00"/>
				<parameter id="UPPER_BOUND" value="1000.00"/>
				<parameter id="FLUX_VALUE" value="0"/>
				<parameter id="OBJECTIVE_COEFFICIENT" value="0"/>
			</listOfParameters>
		</kineticLaw>
	</reaction>
	<reaction id="R_FAOXC164C163x" name="fatty acid beta oxidation C16:4--C16:3 x" reversible="false">
		<notes>
			<html xmlns="http://www.w3.org/1999/xhtml"><p>GENE_ASSOCIATION:</p></html>
		</notes>
		<listOfReactants>
			<speciesReference species="M_nadph_x" stoichiometry="1"/>
			<speciesReference species="M_hexdectecoa_x" stoichiometry="1"/>
			<speciesReference species="M_h_x" stoichiometry="1"/>
		</listOfReactants>
		<listOfProducts>
			<speciesReference species="M_nadp_x" stoichiometry="1"/>
			<speciesReference species="M_3hexdtricoa_x" stoichiometry="1"/>
		</listOfProducts>
		<kineticLaw>
			<math xmlns="http://www.w3.org/1998/Math/MathML">
				<ci> FLUX_VALUE </ci>
			</math>
			<listOfParameters>
				<parameter id="LOWER_BOUND" value="  0.00"/>
				<parameter id="UPPER_BOUND" value="1000.00"/>
				<parameter id="FLUX_VALUE" value="0"/>
				<parameter id="OBJECTIVE_COEFFICIENT" value="0"/>
			</listOfParameters>
		</kineticLaw>
	</reaction>
	<reaction id="R_S6T1g" name="galactose/N-acetylglucosamine 6-O-sulfotransferase, Golgi apparatus" reversible="false">
		<notes>
			<html xmlns="http://www.w3.org/1999/xhtml"><p>GENE_ASSOCIATION:(ENSMUSG00000033350) or (ENSMUSG00000031952)</p></html>
		</notes>
		<listOfReactants>
			<speciesReference species="M_paps_g" stoichiometry="1"/>
			<speciesReference species="M_ksii_core2_pre5_g" stoichiometry="1"/>
		</listOfReactants>
		<listOfProducts>
			<speciesReference species="M_pap_g" stoichiometry="1"/>
			<speciesReference species="M_h_g" stoichiometry="1"/>
			<speciesReference species="M_ksii_core2_pre6_g" stoichiometry="1"/>
		</listOfProducts>
		<kineticLaw>
			<math xmlns="http://www.w3.org/1998/Math/MathML">
				<ci> FLUX_VALUE </ci>
			</math>
			<listOfParameters>
				<parameter id="LOWER_BOUND" value="  0.00"/>
				<parameter id="UPPER_BOUND" value="1000.00"/>
				<parameter id="FLUX_VALUE" value="0"/>
				<parameter id="OBJECTIVE_COEFFICIENT" value="0"/>
			</listOfParameters>
		</kineticLaw>
	</reaction>
	<reaction id="R_EX_thr_L_e_" name="L-Threonine exchange" reversible="true">
		<notes>
			<html xmlns="http://www.w3.org/1999/xhtml"><p>GENE_ASSOCIATION:</p></html>
		</notes>
		<listOfReactants>
			<speciesReference species="M_thr_L_e" stoichiometry="1"/>
		</listOfReactants>
		<kineticLaw>
			<math xmlns="http://www.w3.org/1998/Math/MathML">
				<ci> FLUX_VALUE </ci>
			</math>
			<listOfParameters>
				<parameter id="LOWER_BOUND" value=" -1.00"/>
				<parameter id="UPPER_BOUND" value="1000.00"/>
				<parameter id="FLUX_VALUE" value="0"/>
				<parameter id="OBJECTIVE_COEFFICIENT" value="0"/>
			</listOfParameters>
		</kineticLaw>
	</reaction>
	<reaction id="R_r2010" name="Amino Acid-Polyamine-Organocation  APC  TCDB:2.A.3.8.15" reversible="false">
		<notes>
			<html xmlns="http://www.w3.org/1999/xhtml"><p>GENE_ASSOCIATION:(ENSMUSG00000031904)</p></html>
		</notes>
		<listOfReactants>
			<speciesReference species="M_gln_L_c" stoichiometry="1"/>
			<speciesReference species="M_arg_L_e" stoichiometry="1"/>
		</listOfReactants>
		<listOfProducts>
			<speciesReference species="M_gln_L_e" stoichiometry="1"/>
			<speciesReference species="M_arg_L_c" stoichiometry="1"/>
		</listOfProducts>
		<kineticLaw>
			<math xmlns="http://www.w3.org/1998/Math/MathML">
				<ci> FLUX_VALUE </ci>
			</math>
			<listOfParameters>
				<parameter id="LOWER_BOUND" value="  0.00"/>
				<parameter id="UPPER_BOUND" value="1000.00"/>
				<parameter id="FLUX_VALUE" value="0"/>
				<parameter id="OBJECTIVE_COEFFICIENT" value="0"/>
			</listOfParameters>
		</kineticLaw>
	</reaction>
	<reaction id="R_NDPK2m" name="nucleoside-diphosphate kinase  ATP:UDP , mitochondrial" reversible="true">
		<notes>
			<html xmlns="http://www.w3.org/1999/xhtml"><p>GENE_ASSOCIATION:(ENSMUSG00000024177)</p></html>
		</notes>
		<listOfReactants>
			<speciesReference species="M_atp_m" stoichiometry="1"/>
			<speciesReference species="M_udp_m" stoichiometry="1"/>
		</listOfReactants>
		<listOfProducts>
			<speciesReference species="M_adp_m" stoichiometry="1"/>
			<speciesReference species="M_h_m" stoichiometry="1"/>
			<speciesReference species="M_utp_m" stoichiometry="1"/>
		</listOfProducts>
		<kineticLaw>
			<math xmlns="http://www.w3.org/1998/Math/MathML">
				<ci> FLUX_VALUE </ci>
			</math>
			<listOfParameters>
				<parameter id="LOWER_BOUND" value="-1000.00"/>
				<parameter id="UPPER_BOUND" value="1000.00"/>
				<parameter id="FLUX_VALUE" value="0"/>
				<parameter id="OBJECTIVE_COEFFICIENT" value="0"/>
			</listOfParameters>
		</kineticLaw>
	</reaction>
	<reaction id="R_FAOXC15NADPx" name="fatty acid alpha oxidation 2-Hydroxyphytanoyl-CoA nadp x" reversible="false">
		<notes>
			<html xmlns="http://www.w3.org/1999/xhtml"><p>GENE_ASSOCIATION:</p></html>
		</notes>
		<listOfReactants>
			<speciesReference species="M_nadp_x" stoichiometry="1"/>
			<speciesReference species="M_h2o_x" stoichiometry="1"/>
			<speciesReference species="M_phyt2ohcoa_x" stoichiometry="1"/>
		</listOfReactants>
		<listOfProducts>
			<speciesReference species="M_nadph_x" stoichiometry="1"/>
			<speciesReference species="M_prist_x" stoichiometry="1"/>
			<speciesReference species="M_h_x" stoichiometry="2"/>
			<speciesReference species="M_formcoa_x" stoichiometry="1"/>
		</listOfProducts>
		<kineticLaw>
			<math xmlns="http://www.w3.org/1998/Math/MathML">
				<ci> FLUX_VALUE </ci>
			</math>
			<listOfParameters>
				<parameter id="LOWER_BOUND" value="  0.00"/>
				<parameter id="UPPER_BOUND" value="1000.00"/>
				<parameter id="FLUX_VALUE" value="0"/>
				<parameter id="OBJECTIVE_COEFFICIENT" value="0"/>
			</listOfParameters>
		</kineticLaw>
	</reaction>
	<reaction id="R_FAOXC226m" name="isomerization C22:6 m" reversible="false">
		<notes>
			<html xmlns="http://www.w3.org/1999/xhtml"><p>GENE_ASSOCIATION:</p></html>
		</notes>
		<listOfReactants>
			<speciesReference species="M_docosahexcoa_m" stoichiometry="1"/>
		</listOfReactants>
		<listOfProducts>
			<speciesReference species="M_2docohexecoa_m" stoichiometry="1"/>
		</listOfProducts>
		<kineticLaw>
			<math xmlns="http://www.w3.org/1998/Math/MathML">
				<ci> FLUX_VALUE </ci>
			</math>
			<listOfParameters>
				<parameter id="LOWER_BOUND" value="  0.00"/>
				<parameter id="UPPER_BOUND" value="1000.00"/>
				<parameter id="FLUX_VALUE" value="0"/>
				<parameter id="OBJECTIVE_COEFFICIENT" value="0"/>
			</listOfParameters>
		</kineticLaw>
	</reaction>
	<reaction id="R_Htx" name="H transporter, peroxisome" reversible="true">
		<notes>
			<html xmlns="http://www.w3.org/1999/xhtml"><p>GENE_ASSOCIATION:</p></html>
		</notes>
		<listOfReactants>
			<speciesReference species="M_h_c" stoichiometry="1"/>
		</listOfReactants>
		<listOfProducts>
			<speciesReference species="M_h_x" stoichiometry="1"/>
		</listOfProducts>
		<kineticLaw>
			<math xmlns="http://www.w3.org/1998/Math/MathML">
				<ci> FLUX_VALUE </ci>
			</math>
			<listOfParameters>
				<parameter id="LOWER_BOUND" value="-1000.00"/>
				<parameter id="UPPER_BOUND" value="1000.00"/>
				<parameter id="FLUX_VALUE" value="0"/>
				<parameter id="OBJECTIVE_COEFFICIENT" value="0"/>
			</listOfParameters>
		</kineticLaw>
	</reaction>
	<reaction id="R_EX_HC02202_e_" name="prostaglandin A1 1-  exchange" reversible="true">
		<notes>
			<html xmlns="http://www.w3.org/1999/xhtml"><p>GENE_ASSOCIATION:</p></html>
		</notes>
		<listOfReactants>
			<speciesReference species="M_HC02202_e" stoichiometry="1"/>
		</listOfReactants>
		<kineticLaw>
			<math xmlns="http://www.w3.org/1998/Math/MathML">
				<ci> FLUX_VALUE </ci>
			</math>
			<listOfParameters>
				<parameter id="LOWER_BOUND" value=" -1.00"/>
				<parameter id="UPPER_BOUND" value="1000.00"/>
				<parameter id="FLUX_VALUE" value="0"/>
				<parameter id="OBJECTIVE_COEFFICIENT" value="0"/>
			</listOfParameters>
		</kineticLaw>
	</reaction>
	<reaction id="R_C162OHe" name="excretion of C16:2OH" reversible="false">
		<notes>
			<html xmlns="http://www.w3.org/1999/xhtml"><p>GENE_ASSOCIATION:</p></html>
		</notes>
		<listOfReactants>
			<speciesReference species="M_3thexddcoacrn_c" stoichiometry="1"/>
		</listOfReactants>
		<listOfProducts>
			<speciesReference species="M_3thexddcoacrn_e" stoichiometry="1"/>
		</listOfProducts>
		<kineticLaw>
			<math xmlns="http://www.w3.org/1998/Math/MathML">
				<ci> FLUX_VALUE </ci>
			</math>
			<listOfParameters>
				<parameter id="LOWER_BOUND" value="  0.00"/>
				<parameter id="UPPER_BOUND" value="1000.00"/>
				<parameter id="FLUX_VALUE" value="0"/>
				<parameter id="OBJECTIVE_COEFFICIENT" value="0"/>
			</listOfParameters>
		</kineticLaw>
	</reaction>
	<reaction id="R_r0394" name="Xanthine:NAD+ oxidoreductase Purine metabolism EC:1.17.1.4" reversible="true">
		<notes>
			<html xmlns="http://www.w3.org/1999/xhtml"><p>GENE_ASSOCIATION:</p></html>
		</notes>
		<listOfReactants>
			<speciesReference species="M_hxan_c" stoichiometry="1"/>
			<speciesReference species="M_h2o_c" stoichiometry="1"/>
			<speciesReference species="M_nad_c" stoichiometry="1"/>
		</listOfReactants>
		<listOfProducts>
			<speciesReference species="M_h_c" stoichiometry="1"/>
			<speciesReference species="M_xan_c" stoichiometry="1"/>
			<speciesReference species="M_nadh_c" stoichiometry="1"/>
		</listOfProducts>
		<kineticLaw>
			<math xmlns="http://www.w3.org/1998/Math/MathML">
				<ci> FLUX_VALUE </ci>
			</math>
			<listOfParameters>
				<parameter id="LOWER_BOUND" value="-1000.00"/>
				<parameter id="UPPER_BOUND" value="1000.00"/>
				<parameter id="FLUX_VALUE" value="0"/>
				<parameter id="OBJECTIVE_COEFFICIENT" value="0"/>
			</listOfParameters>
		</kineticLaw>
	</reaction>
	<reaction id="R_r2208" name="Resistance-Nodulation-Cell Division  RND  TCDB:2.A.60.1.14" reversible="true">
		<notes>
			<html xmlns="http://www.w3.org/1999/xhtml"><p>GENE_ASSOCIATION:(ENSMUSG00000032902)</p></html>
		</notes>
		<listOfReactants>
			<speciesReference species="M_HC02201_c" stoichiometry="1"/>
			<speciesReference species="M_thyox_L_e" stoichiometry="1"/>
			<speciesReference species="M_hco3_c" stoichiometry="1"/>
		</listOfReactants>
		<listOfProducts>
			<speciesReference species="M_HC02201_e" stoichiometry="1"/>
			<speciesReference species="M_thyox_L_c" stoichiometry="1"/>
			<speciesReference species="M_hco3_e" stoichiometry="1"/>
		</listOfProducts>
		<kineticLaw>
			<math xmlns="http://www.w3.org/1998/Math/MathML">
				<ci> FLUX_VALUE </ci>
			</math>
			<listOfParameters>
				<parameter id="LOWER_BOUND" value="  0.00"/>
				<parameter id="UPPER_BOUND" value="  0.00"/>
				<parameter id="FLUX_VALUE" value="0"/>
				<parameter id="OBJECTIVE_COEFFICIENT" value="0"/>
			</listOfParameters>
		</kineticLaw>
	</reaction>
	<reaction id="R_r2538" name="Utilized transport" reversible="true">
		<notes>
			<html xmlns="http://www.w3.org/1999/xhtml"><p>GENE_ASSOCIATION:</p></html>
		</notes>
		<listOfReactants>
			<speciesReference species="M_dlnlcgcoa_c" stoichiometry="1"/>
		</listOfReactants>
		<listOfProducts>
			<speciesReference species="M_dlnlcgcoa_r" stoichiometry="1"/>
		</listOfProducts>
		<kineticLaw>
			<math xmlns="http://www.w3.org/1998/Math/MathML">
				<ci> FLUX_VALUE </ci>
			</math>
			<listOfParameters>
				<parameter id="LOWER_BOUND" value="-1000.00"/>
				<parameter id="UPPER_BOUND" value="1000.00"/>
				<parameter id="FLUX_VALUE" value="0"/>
				<parameter id="OBJECTIVE_COEFFICIENT" value="0"/>
			</listOfParameters>
		</kineticLaw>
	</reaction>
	<reaction id="R_RE3134C" name="RE3134" reversible="true">
		<notes>
			<html xmlns="http://www.w3.org/1999/xhtml"><p>GENE_ASSOCIATION:(ENSMUSG00000024799)</p></html>
		</notes>
		<listOfReactants>
			<speciesReference species="M_h_c" stoichiometry="1"/>
			<speciesReference species="M_nadph_c" stoichiometry="1"/>
			<speciesReference species="M_CE2313_c" stoichiometry="1"/>
		</listOfReactants>
		<listOfProducts>
			<speciesReference species="M_nadp_c" stoichiometry="1"/>
			<speciesReference species="M_CE2314_c" stoichiometry="1"/>
		</listOfProducts>
		<kineticLaw>
			<math xmlns="http://www.w3.org/1998/Math/MathML">
				<ci> FLUX_VALUE </ci>
			</math>
			<listOfParameters>
				<parameter id="LOWER_BOUND" value="-1000.00"/>
				<parameter id="UPPER_BOUND" value="1000.00"/>
				<parameter id="FLUX_VALUE" value="0"/>
				<parameter id="OBJECTIVE_COEFFICIENT" value="0"/>
			</listOfParameters>
		</kineticLaw>
	</reaction>
	<reaction id="R_S6TASE25ly" name="galactose-6-sulfate sulfatase, lysosomal" reversible="true">
		<notes>
			<html xmlns="http://www.w3.org/1999/xhtml"><p>GENE_ASSOCIATION:(ENSMUSG00000017760 and ENSMUSG00000045594 and ENSMUSG00000015027 and ENSMUSG00000007038)</p></html>
		</notes>
		<listOfReactants>
			<speciesReference species="M_h2o_l" stoichiometry="1"/>
			<speciesReference species="M_ksii_core4_deg1_l" stoichiometry="1"/>
		</listOfReactants>
		<listOfProducts>
			<speciesReference species="M_h_l" stoichiometry="1"/>
			<speciesReference species="M_ksii_core4_deg2_l" stoichiometry="1"/>
			<speciesReference species="M_so4_l" stoichiometry="1"/>
		</listOfProducts>
		<kineticLaw>
			<math xmlns="http://www.w3.org/1998/Math/MathML">
				<ci> FLUX_VALUE </ci>
			</math>
			<listOfParameters>
				<parameter id="LOWER_BOUND" value="-1000.00"/>
				<parameter id="UPPER_BOUND" value="1000.00"/>
				<parameter id="FLUX_VALUE" value="0"/>
				<parameter id="OBJECTIVE_COEFFICIENT" value="0"/>
			</listOfParameters>
		</kineticLaw>
	</reaction>
	<reaction id="R_FAOXC2242046x" name="Beta oxidation of long chain fatty acid" reversible="false">
		<notes>
			<html xmlns="http://www.w3.org/1999/xhtml"><p>GENE_ASSOCIATION:(ENSMUSG00000020777 and ENSMUSG00000024507 and ENSMUSG00000036138) or (ENSMUSG00000020777 and ENSMUSG00000036138 and ENSMUSG00000022853) or (ENSMUSG00000024507 and ENSMUSG00000036138 and ENSMUSG00000020777) or (ENSMUSG00000036138 and ENSMUSG00000020777 and ENSMUSG00000022853)</p></html>
		</notes>
		<listOfReactants>
			<speciesReference species="M_nad_x" stoichiometry="1"/>
			<speciesReference species="M_coa_x" stoichiometry="1"/>
			<speciesReference species="M_o2_x" stoichiometry="1"/>
			<speciesReference species="M_h2o_x" stoichiometry="1"/>
			<speciesReference species="M_adrncoa_x" stoichiometry="1"/>
		</listOfReactants>
		<listOfProducts>
			<speciesReference species="M_h2o2_x" stoichiometry="1"/>
			<speciesReference species="M_h_x" stoichiometry="1"/>
			<speciesReference species="M_arachdcoa_x" stoichiometry="1"/>
			<speciesReference species="M_accoa_x" stoichiometry="1"/>
			<speciesReference species="M_nadh_x" stoichiometry="1"/>
		</listOfProducts>
		<kineticLaw>
			<math xmlns="http://www.w3.org/1998/Math/MathML">
				<ci> FLUX_VALUE </ci>
			</math>
			<listOfParameters>
				<parameter id="LOWER_BOUND" value="  0.00"/>
				<parameter id="UPPER_BOUND" value="1000.00"/>
				<parameter id="FLUX_VALUE" value="0"/>
				<parameter id="OBJECTIVE_COEFFICIENT" value="0"/>
			</listOfParameters>
		</kineticLaw>
	</reaction>
	<reaction id="R_DOLPMT4_Uer" name="dolichyl-phosphate-mannose-glycolipid alpha-mannosyltransferase  uterus " reversible="false">
		<notes>
			<html xmlns="http://www.w3.org/1999/xhtml"><p>GENE_ASSOCIATION:</p></html>
		</notes>
		<listOfReactants>
			<speciesReference species="M_dolp_U_r" stoichiometry="0.1"/>
		</listOfReactants>
		<listOfProducts>
			<speciesReference species="M_dolp_U_c" stoichiometry="0.1"/>
		</listOfProducts>
		<kineticLaw>
			<math xmlns="http://www.w3.org/1998/Math/MathML">
				<ci> FLUX_VALUE </ci>
			</math>
			<listOfParameters>
				<parameter id="LOWER_BOUND" value="  0.00"/>
				<parameter id="UPPER_BOUND" value="1000.00"/>
				<parameter id="FLUX_VALUE" value="0"/>
				<parameter id="OBJECTIVE_COEFFICIENT" value="0"/>
			</listOfParameters>
		</kineticLaw>
	</reaction>
	<reaction id="R_FAOXC102C81m" name="fatty acid beta oxidation C10:2--C8:1 m" reversible="false">
		<notes>
			<html xmlns="http://www.w3.org/1999/xhtml"><p>GENE_ASSOCIATION:</p></html>
		</notes>
		<listOfReactants>
			<speciesReference species="M_coa_m" stoichiometry="1"/>
			<speciesReference species="M_h2o_m" stoichiometry="1"/>
			<speciesReference species="M_nad_m" stoichiometry="1"/>
			<speciesReference species="M_2decdicoa_m" stoichiometry="1"/>
		</listOfReactants>
		<listOfProducts>
			<speciesReference species="M_accoa_m" stoichiometry="1"/>
			<speciesReference species="M_h_m" stoichiometry="1"/>
			<speciesReference species="M_octe5coa_m" stoichiometry="1"/>
			<speciesReference species="M_nadh_m" stoichiometry="1"/>
		</listOfProducts>
		<kineticLaw>
			<math xmlns="http://www.w3.org/1998/Math/MathML">
				<ci> FLUX_VALUE </ci>
			</math>
			<listOfParameters>
				<parameter id="LOWER_BOUND" value="  0.00"/>
				<parameter id="UPPER_BOUND" value="1000.00"/>
				<parameter id="FLUX_VALUE" value="0"/>
				<parameter id="OBJECTIVE_COEFFICIENT" value="0"/>
			</listOfParameters>
		</kineticLaw>
	</reaction>
	<reaction id="R_EX_idp_e_" name="IDP exchange" reversible="true">
		<notes>
			<html xmlns="http://www.w3.org/1999/xhtml"><p>GENE_ASSOCIATION:</p></html>
		</notes>
		<listOfReactants>
			<speciesReference species="M_idp_e" stoichiometry="1"/>
		</listOfReactants>
		<kineticLaw>
			<math xmlns="http://www.w3.org/1998/Math/MathML">
				<ci> FLUX_VALUE </ci>
			</math>
			<listOfParameters>
				<parameter id="LOWER_BOUND" value=" -1.00"/>
				<parameter id="UPPER_BOUND" value="1000.00"/>
				<parameter id="FLUX_VALUE" value="0"/>
				<parameter id="OBJECTIVE_COEFFICIENT" value="0"/>
			</listOfParameters>
		</kineticLaw>
	</reaction>
	<reaction id="R_EX_mag_hs_e_" name="Monoacylglycerol 2  homo sapiens  exchange" reversible="true">
		<notes>
			<html xmlns="http://www.w3.org/1999/xhtml"><p>GENE_ASSOCIATION:</p></html>
		</notes>
		<listOfReactants>
			<speciesReference species="M_mag_hs_e" stoichiometry="1"/>
		</listOfReactants>
		<kineticLaw>
			<math xmlns="http://www.w3.org/1998/Math/MathML">
				<ci> FLUX_VALUE </ci>
			</math>
			<listOfParameters>
				<parameter id="LOWER_BOUND" value="-1000.00"/>
				<parameter id="UPPER_BOUND" value="  0.00"/>
				<parameter id="FLUX_VALUE" value="0"/>
				<parameter id="OBJECTIVE_COEFFICIENT" value="0"/>
			</listOfParameters>
		</kineticLaw>
	</reaction>
	<reaction id="R_PRISTtx" name="prist peroxisomal transport" reversible="true">
		<notes>
			<html xmlns="http://www.w3.org/1999/xhtml"><p>GENE_ASSOCIATION:</p></html>
		</notes>
		<listOfReactants>
			<speciesReference species="M_prist_x" stoichiometry="1"/>
		</listOfReactants>
		<listOfProducts>
			<speciesReference species="M_prist_c" stoichiometry="1"/>
		</listOfProducts>
		<kineticLaw>
			<math xmlns="http://www.w3.org/1998/Math/MathML">
				<ci> FLUX_VALUE </ci>
			</math>
			<listOfParameters>
				<parameter id="LOWER_BOUND" value="-1000.00"/>
				<parameter id="UPPER_BOUND" value="1000.00"/>
				<parameter id="FLUX_VALUE" value="0"/>
				<parameter id="OBJECTIVE_COEFFICIENT" value="0"/>
			</listOfParameters>
		</kineticLaw>
	</reaction>
	<reaction id="R_NADPHtru" name="NADPH transporter, endoplasmic reticulum" reversible="false">
		<notes>
			<html xmlns="http://www.w3.org/1999/xhtml"><p>GENE_ASSOCIATION:</p></html>
		</notes>
		<listOfReactants>
			<speciesReference species="M_nadph_c" stoichiometry="1"/>
		</listOfReactants>
		<listOfProducts>
			<speciesReference species="M_nadph_r" stoichiometry="1"/>
		</listOfProducts>
		<kineticLaw>
			<math xmlns="http://www.w3.org/1998/Math/MathML">
				<ci> FLUX_VALUE </ci>
			</math>
			<listOfParameters>
				<parameter id="LOWER_BOUND" value="  0.00"/>
				<parameter id="UPPER_BOUND" value="1000.00"/>
				<parameter id="FLUX_VALUE" value="0"/>
				<parameter id="OBJECTIVE_COEFFICIENT" value="0"/>
			</listOfParameters>
		</kineticLaw>
	</reaction>
	<reaction id="R_r2160" name="Resistance-Nodulation-Cell Division  RND  TCDB:2.A.60.1.14" reversible="true">
		<notes>
			<html xmlns="http://www.w3.org/1999/xhtml"><p>GENE_ASSOCIATION:(ENSMUSG00000030492)</p></html>
		</notes>
		<listOfReactants>
			<speciesReference species="M_HC02199_c" stoichiometry="1"/>
			<speciesReference species="M_tchola_e" stoichiometry="1"/>
			<speciesReference species="M_hco3_c" stoichiometry="1"/>
		</listOfReactants>
		<listOfProducts>
			<speciesReference species="M_HC02199_e" stoichiometry="1"/>
			<speciesReference species="M_hco3_e" stoichiometry="1"/>
			<speciesReference species="M_tchola_c" stoichiometry="1"/>
		</listOfProducts>
		<kineticLaw>
			<math xmlns="http://www.w3.org/1998/Math/MathML">
				<ci> FLUX_VALUE </ci>
			</math>
			<listOfParameters>
				<parameter id="LOWER_BOUND" value="  0.00"/>
				<parameter id="UPPER_BOUND" value="  0.00"/>
				<parameter id="FLUX_VALUE" value="0"/>
				<parameter id="OBJECTIVE_COEFFICIENT" value="0"/>
			</listOfParameters>
		</kineticLaw>
	</reaction>
	<reaction id="R_THRGLNexR" name="L-threonine/glycine reversible exchange" reversible="true">
		<notes>
			<html xmlns="http://www.w3.org/1999/xhtml"><p>GENE_ASSOCIATION:(ENSMUSG00000030495 and ENSMUSG00000010095)</p></html>
		</notes>
		<listOfReactants>
			<speciesReference species="M_thr_L_e" stoichiometry="1"/>
			<speciesReference species="M_gln_L_c" stoichiometry="1"/>
		</listOfReactants>
		<listOfProducts>
			<speciesReference species="M_thr_L_c" stoichiometry="1"/>
			<speciesReference species="M_gln_L_e" stoichiometry="1"/>
		</listOfProducts>
		<kineticLaw>
			<math xmlns="http://www.w3.org/1998/Math/MathML">
				<ci> FLUX_VALUE </ci>
			</math>
			<listOfParameters>
				<parameter id="LOWER_BOUND" value="-1000.00"/>
				<parameter id="UPPER_BOUND" value="1000.00"/>
				<parameter id="FLUX_VALUE" value="0"/>
				<parameter id="OBJECTIVE_COEFFICIENT" value="0"/>
			</listOfParameters>
		</kineticLaw>
	</reaction>
	<reaction id="R_r2174" name="Resistance-Nodulation-Cell Division  RND  TCDB:2.A.60.1.14" reversible="true">
		<notes>
			<html xmlns="http://www.w3.org/1999/xhtml"><p>GENE_ASSOCIATION:</p></html>
		</notes>
		<listOfReactants>
			<speciesReference species="M_HC02201_c" stoichiometry="1"/>
			<speciesReference species="M_HC02193_e" stoichiometry="1"/>
			<speciesReference species="M_hco3_c" stoichiometry="1"/>
		</listOfReactants>
		<listOfProducts>
			<speciesReference species="M_HC02201_e" stoichiometry="1"/>
			<speciesReference species="M_HC02193_c" stoichiometry="1"/>
			<speciesReference species="M_hco3_e" stoichiometry="1"/>
		</listOfProducts>
		<kineticLaw>
			<math xmlns="http://www.w3.org/1998/Math/MathML">
				<ci> FLUX_VALUE </ci>
			</math>
			<listOfParameters>
				<parameter id="LOWER_BOUND" value="  0.00"/>
				<parameter id="UPPER_BOUND" value="  0.00"/>
				<parameter id="FLUX_VALUE" value="0"/>
				<parameter id="OBJECTIVE_COEFFICIENT" value="0"/>
			</listOfParameters>
		</kineticLaw>
	</reaction>
	<reaction id="R_EX_met_L_e_" name="L-Methionine exchange" reversible="true">
		<notes>
			<html xmlns="http://www.w3.org/1999/xhtml"><p>GENE_ASSOCIATION:</p></html>
		</notes>
		<listOfReactants>
			<speciesReference species="M_met_L_e" stoichiometry="1"/>
		</listOfReactants>
		<kineticLaw>
			<math xmlns="http://www.w3.org/1998/Math/MathML">
				<ci> FLUX_VALUE </ci>
			</math>
			<listOfParameters>
				<parameter id="LOWER_BOUND" value=" -1.00"/>
				<parameter id="UPPER_BOUND" value="1000.00"/>
				<parameter id="FLUX_VALUE" value="0"/>
				<parameter id="OBJECTIVE_COEFFICIENT" value="0"/>
			</listOfParameters>
		</kineticLaw>
	</reaction>
	<reaction id="R_ADK1" name="adenylate kinase" reversible="true">
		<notes>
			<html xmlns="http://www.w3.org/1999/xhtml"><p>GENE_ASSOCIATION:(ENSMUSG00000026817) or (ENSMUSG00000041323) or (ENSMUSG00000039058)</p></html>
		</notes>
		<listOfReactants>
			<speciesReference species="M_atp_c" stoichiometry="1"/>
			<speciesReference species="M_h_c" stoichiometry="6"/>
			<speciesReference species="M_amp_c" stoichiometry="1"/>
		</listOfReactants>
		<listOfProducts>
			<speciesReference species="M_adp_c" stoichiometry="2"/>
		</listOfProducts>
		<kineticLaw>
			<math xmlns="http://www.w3.org/1998/Math/MathML">
				<ci> FLUX_VALUE </ci>
			</math>
			<listOfParameters>
				<parameter id="LOWER_BOUND" value="-1000.00"/>
				<parameter id="UPPER_BOUND" value="1000.00"/>
				<parameter id="FLUX_VALUE" value="0"/>
				<parameter id="OBJECTIVE_COEFFICIENT" value="0"/>
			</listOfParameters>
		</kineticLaw>
	</reaction>
	<reaction id="R_r1260" name="EC:6.2.1.3" reversible="false">
		<notes>
			<html xmlns="http://www.w3.org/1999/xhtml"><p>GENE_ASSOCIATION:</p></html>
		</notes>
		<listOfReactants>
			<speciesReference species="M_lnlncg_r" stoichiometry="1"/>
			<speciesReference species="M_atp_r" stoichiometry="1"/>
			<speciesReference species="M_coa_r" stoichiometry="1"/>
		</listOfReactants>
		<listOfProducts>
			<speciesReference species="M_h_r" stoichiometry="1"/>
			<speciesReference species="M_ppi_r" stoichiometry="1"/>
			<speciesReference species="M_amp_r" stoichiometry="1"/>
			<speciesReference species="M_lnlncgcoa_r" stoichiometry="1"/>
		</listOfProducts>
		<kineticLaw>
			<math xmlns="http://www.w3.org/1998/Math/MathML">
				<ci> FLUX_VALUE </ci>
			</math>
			<listOfParameters>
				<parameter id="LOWER_BOUND" value="  0.00"/>
				<parameter id="UPPER_BOUND" value="1000.00"/>
				<parameter id="FLUX_VALUE" value="0"/>
				<parameter id="OBJECTIVE_COEFFICIENT" value="0"/>
			</listOfParameters>
		</kineticLaw>
	</reaction>
	<reaction id="R_EX_so4_e_" name="Sulfate exchange" reversible="true">
		<notes>
			<html xmlns="http://www.w3.org/1999/xhtml"><p>GENE_ASSOCIATION:</p></html>
		</notes>
		<listOfReactants>
			<speciesReference species="M_so4_e" stoichiometry="1"/>
		</listOfReactants>
		<kineticLaw>
			<math xmlns="http://www.w3.org/1998/Math/MathML">
				<ci> FLUX_VALUE </ci>
			</math>
			<listOfParameters>
				<parameter id="LOWER_BOUND" value="-100.00"/>
				<parameter id="UPPER_BOUND" value="1000.00"/>
				<parameter id="FLUX_VALUE" value="0"/>
				<parameter id="OBJECTIVE_COEFFICIENT" value="0"/>
			</listOfParameters>
		</kineticLaw>
	</reaction>
	<reaction id="R_EX_urea_e_" name="Urea exchange" reversible="true">
		<notes>
			<html xmlns="http://www.w3.org/1999/xhtml"><p>GENE_ASSOCIATION:</p></html>
		</notes>
		<listOfReactants>
			<speciesReference species="M_urea_e" stoichiometry="1"/>
		</listOfReactants>
		<kineticLaw>
			<math xmlns="http://www.w3.org/1998/Math/MathML">
				<ci> FLUX_VALUE </ci>
			</math>
			<listOfParameters>
				<parameter id="LOWER_BOUND" value=" -1.00"/>
				<parameter id="UPPER_BOUND" value="1000.00"/>
				<parameter id="FLUX_VALUE" value="0"/>
				<parameter id="OBJECTIVE_COEFFICIENT" value="0"/>
			</listOfParameters>
		</kineticLaw>
	</reaction>
	<reaction id="R_DNDPt27m" name="dCDP transport via dTDP antiport" reversible="false">
		<notes>
			<html xmlns="http://www.w3.org/1999/xhtml"><p>GENE_ASSOCIATION:(ENSMUSG00000020744)</p></html>
		</notes>
		<listOfReactants>
			<speciesReference species="M_dcdp_c" stoichiometry="1"/>
			<speciesReference species="M_dtdp_m" stoichiometry="1"/>
		</listOfReactants>
		<listOfProducts>
			<speciesReference species="M_dtdp_c" stoichiometry="1"/>
			<speciesReference species="M_dcdp_m" stoichiometry="1"/>
		</listOfProducts>
		<kineticLaw>
			<math xmlns="http://www.w3.org/1998/Math/MathML">
				<ci> FLUX_VALUE </ci>
			</math>
			<listOfParameters>
				<parameter id="LOWER_BOUND" value="  0.00"/>
				<parameter id="UPPER_BOUND" value="1000.00"/>
				<parameter id="FLUX_VALUE" value="0"/>
				<parameter id="OBJECTIVE_COEFFICIENT" value="0"/>
			</listOfParameters>
		</kineticLaw>
	</reaction>
	<reaction id="R_SEBCOACROT" name="production of sebacoyl carnitine" reversible="true">
		<notes>
			<html xmlns="http://www.w3.org/1999/xhtml"><p>GENE_ASSOCIATION:</p></html>
		</notes>
		<listOfReactants>
			<speciesReference species="M_sebcoa_x" stoichiometry="1"/>
			<speciesReference species="M_crn_x" stoichiometry="1"/>
		</listOfReactants>
		<listOfProducts>
			<speciesReference species="M_coa_x" stoichiometry="1"/>
			<speciesReference species="M_c10dc_x" stoichiometry="1"/>
		</listOfProducts>
		<kineticLaw>
			<math xmlns="http://www.w3.org/1998/Math/MathML">
				<ci> FLUX_VALUE </ci>
			</math>
			<listOfParameters>
				<parameter id="LOWER_BOUND" value="-1000.00"/>
				<parameter id="UPPER_BOUND" value="1000.00"/>
				<parameter id="FLUX_VALUE" value="0"/>
				<parameter id="OBJECTIVE_COEFFICIENT" value="0"/>
			</listOfParameters>
		</kineticLaw>
	</reaction>
	<reaction id="R_FPGSm" name="folylpolyglutamate synthetase, mitochondrial" reversible="false">
		<notes>
			<html xmlns="http://www.w3.org/1999/xhtml"><p>GENE_ASSOCIATION:(ENSMUSG00000009566)</p></html>
		</notes>
		<listOfReactants>
			<speciesReference species="M_glu_L_m" stoichiometry="4"/>
			<speciesReference species="M_thf_m" stoichiometry="1"/>
			<speciesReference species="M_atp_m" stoichiometry="1"/>
		</listOfReactants>
		<listOfProducts>
			<speciesReference species="M_5thf_m" stoichiometry="1"/>
			<speciesReference species="M_h2o_m" stoichiometry="3"/>
			<speciesReference species="M_adp_m" stoichiometry="1"/>
			<speciesReference species="M_h_m" stoichiometry="2"/>
			<speciesReference species="M_pi_m" stoichiometry="1"/>
		</listOfProducts>
		<kineticLaw>
			<math xmlns="http://www.w3.org/1998/Math/MathML">
				<ci> FLUX_VALUE </ci>
			</math>
			<listOfParameters>
				<parameter id="LOWER_BOUND" value="  0.00"/>
				<parameter id="UPPER_BOUND" value="1000.00"/>
				<parameter id="FLUX_VALUE" value="0"/>
				<parameter id="OBJECTIVE_COEFFICIENT" value="0"/>
			</listOfParameters>
		</kineticLaw>
	</reaction>
	<reaction id="R_TRIODTHYt" name="T3 transport via bicarbonate countertransport" reversible="true">
		<notes>
			<html xmlns="http://www.w3.org/1999/xhtml"><p>GENE_ASSOCIATION:(ENSMUSG00000030237) or (ENSMUSG00000030235) or (ENSMUSG00000038963) or (ENSMUSG00000030236)</p></html>
		</notes>
		<listOfReactants>
			<speciesReference species="M_triodthy_e" stoichiometry="1"/>
			<speciesReference species="M_hco3_c" stoichiometry="1"/>
		</listOfReactants>
		<listOfProducts>
			<speciesReference species="M_triodthy_c" stoichiometry="1"/>
			<speciesReference species="M_hco3_e" stoichiometry="1"/>
		</listOfProducts>
		<kineticLaw>
			<math xmlns="http://www.w3.org/1998/Math/MathML">
				<ci> FLUX_VALUE </ci>
			</math>
			<listOfParameters>
				<parameter id="LOWER_BOUND" value="-1000.00"/>
				<parameter id="UPPER_BOUND" value="1000.00"/>
				<parameter id="FLUX_VALUE" value="0"/>
				<parameter id="OBJECTIVE_COEFFICIENT" value="0"/>
			</listOfParameters>
		</kineticLaw>
	</reaction>
	<reaction id="R_RE3229R" name="RE3229" reversible="true">
		<notes>
			<html xmlns="http://www.w3.org/1999/xhtml"><p>GENE_ASSOCIATION:(ENSMUSG00000006390)</p></html>
		</notes>
		<listOfReactants>
			<speciesReference species="M_h_r" stoichiometry="1"/>
			<speciesReference species="M_CE5150_r" stoichiometry="1"/>
			<speciesReference species="M_nadph_r" stoichiometry="1"/>
		</listOfReactants>
		<listOfProducts>
			<speciesReference species="M_CE5151_r" stoichiometry="1"/>
			<speciesReference species="M_nadp_r" stoichiometry="1"/>
		</listOfProducts>
		<kineticLaw>
			<math xmlns="http://www.w3.org/1998/Math/MathML">
				<ci> FLUX_VALUE </ci>
			</math>
			<listOfParameters>
				<parameter id="LOWER_BOUND" value="-1000.00"/>
				<parameter id="UPPER_BOUND" value="1000.00"/>
				<parameter id="FLUX_VALUE" value="0"/>
				<parameter id="OBJECTIVE_COEFFICIENT" value="0"/>
			</listOfParameters>
		</kineticLaw>
	</reaction>
	<reaction id="R_r0963" name="Facilitated diffusion" reversible="false">
		<notes>
			<html xmlns="http://www.w3.org/1999/xhtml"><p>GENE_ASSOCIATION:</p></html>
		</notes>
		<listOfReactants>
			<speciesReference species="M_fol_e" stoichiometry="1"/>
		</listOfReactants>
		<listOfProducts>
			<speciesReference species="M_fol_c" stoichiometry="1"/>
		</listOfProducts>
		<kineticLaw>
			<math xmlns="http://www.w3.org/1998/Math/MathML">
				<ci> FLUX_VALUE </ci>
			</math>
			<listOfParameters>
				<parameter id="LOWER_BOUND" value="  0.00"/>
				<parameter id="UPPER_BOUND" value="1000.00"/>
				<parameter id="FLUX_VALUE" value="0"/>
				<parameter id="OBJECTIVE_COEFFICIENT" value="0"/>
			</listOfParameters>
		</kineticLaw>
	</reaction>
	<reaction id="R_EX_dlnlcg_e_" name="dihomo-gamma-linolenic acid  n-6  exchange" reversible="true">
		<notes>
			<html xmlns="http://www.w3.org/1999/xhtml"><p>GENE_ASSOCIATION:</p></html>
		</notes>
		<listOfReactants>
			<speciesReference species="M_dlnlcg_e" stoichiometry="1"/>
		</listOfReactants>
		<kineticLaw>
			<math xmlns="http://www.w3.org/1998/Math/MathML">
				<ci> FLUX_VALUE </ci>
			</math>
			<listOfParameters>
				<parameter id="LOWER_BOUND" value=" -1.00"/>
				<parameter id="UPPER_BOUND" value="1000.00"/>
				<parameter id="FLUX_VALUE" value="0"/>
				<parameter id="OBJECTIVE_COEFFICIENT" value="0"/>
			</listOfParameters>
		</kineticLaw>
	</reaction>
	<reaction id="R_C16txc" name="transport of palmitoylcoa into peroxisomes" reversible="true">
		<notes>
			<html xmlns="http://www.w3.org/1999/xhtml"><p>GENE_ASSOCIATION:</p></html>
		</notes>
		<listOfReactants>
			<speciesReference species="M_atp_c" stoichiometry="1"/>
			<speciesReference species="M_pmtcoa_c" stoichiometry="1"/>
			<speciesReference species="M_h2o_c" stoichiometry="1"/>
		</listOfReactants>
		<listOfProducts>
			<speciesReference species="M_adp_c" stoichiometry="1"/>
			<speciesReference species="M_h_c" stoichiometry="1"/>
			<speciesReference species="M_pi_c" stoichiometry="1"/>
			<speciesReference species="M_pmtcoa_x" stoichiometry="1"/>
		</listOfProducts>
		<kineticLaw>
			<math xmlns="http://www.w3.org/1998/Math/MathML">
				<ci> FLUX_VALUE </ci>
			</math>
			<listOfParameters>
				<parameter id="LOWER_BOUND" value="  0.00"/>
				<parameter id="UPPER_BOUND" value="1000.00"/>
				<parameter id="FLUX_VALUE" value="0"/>
				<parameter id="OBJECTIVE_COEFFICIENT" value="0"/>
			</listOfParameters>
		</kineticLaw>
	</reaction>
	<reaction id="R_NDP3ex" name="nucleoside-diphosphatase  GDP , extracellular" reversible="false">
		<notes>
			<html xmlns="http://www.w3.org/1999/xhtml"><p>GENE_ASSOCIATION:(ENSMUSG00000025575)</p></html>
		</notes>
		<listOfReactants>
			<speciesReference species="M_gdp_e" stoichiometry="1"/>
			<speciesReference species="M_h2o_e" stoichiometry="1"/>
		</listOfReactants>
		<listOfProducts>
			<speciesReference species="M_gmp_e" stoichiometry="1"/>
			<speciesReference species="M_pi_e" stoichiometry="1"/>
			<speciesReference species="M_h_e" stoichiometry="1"/>
		</listOfProducts>
		<kineticLaw>
			<math xmlns="http://www.w3.org/1998/Math/MathML">
				<ci> FLUX_VALUE </ci>
			</math>
			<listOfParameters>
				<parameter id="LOWER_BOUND" value="  0.00"/>
				<parameter id="UPPER_BOUND" value="1000.00"/>
				<parameter id="FLUX_VALUE" value="0"/>
				<parameter id="OBJECTIVE_COEFFICIENT" value="0"/>
			</listOfParameters>
		</kineticLaw>
	</reaction>
	<reaction id="R_NDPK7m" name="nucleoside-diphosphate kinase  ATP:dCDP , mitochondrial" reversible="true">
		<notes>
			<html xmlns="http://www.w3.org/1999/xhtml"><p>GENE_ASSOCIATION:(ENSMUSG00000024177)</p></html>
		</notes>
		<listOfReactants>
			<speciesReference species="M_dcdp_m" stoichiometry="1"/>
			<speciesReference species="M_atp_m" stoichiometry="1"/>
		</listOfReactants>
		<listOfProducts>
			<speciesReference species="M_dctp_m" stoichiometry="1"/>
			<speciesReference species="M_adp_m" stoichiometry="1"/>
			<speciesReference species="M_h_m" stoichiometry="1"/>
		</listOfProducts>
		<kineticLaw>
			<math xmlns="http://www.w3.org/1998/Math/MathML">
				<ci> FLUX_VALUE </ci>
			</math>
			<listOfParameters>
				<parameter id="LOWER_BOUND" value="  0.00"/>
				<parameter id="UPPER_BOUND" value="1000.00"/>
				<parameter id="FLUX_VALUE" value="0"/>
				<parameter id="OBJECTIVE_COEFFICIENT" value="0"/>
			</listOfParameters>
		</kineticLaw>
	</reaction>
	<reaction id="R_DCK1m" name="Deoxycytidine kinase, mitochondrial  ATP " reversible="true">
		<notes>
			<html xmlns="http://www.w3.org/1999/xhtml"><p>GENE_ASSOCIATION:</p></html>
		</notes>
		<listOfReactants>
			<speciesReference species="M_atp_m" stoichiometry="1"/>
			<speciesReference species="M_dcyt_m" stoichiometry="1"/>
		</listOfReactants>
		<listOfProducts>
			<speciesReference species="M_dcmp_m" stoichiometry="1"/>
			<speciesReference species="M_adp_m" stoichiometry="1"/>
			<speciesReference species="M_h_m" stoichiometry="2"/>
		</listOfProducts>
		<kineticLaw>
			<math xmlns="http://www.w3.org/1998/Math/MathML">
				<ci> FLUX_VALUE </ci>
			</math>
			<listOfParameters>
				<parameter id="LOWER_BOUND" value="-1000.00"/>
				<parameter id="UPPER_BOUND" value="1000.00"/>
				<parameter id="FLUX_VALUE" value="0"/>
				<parameter id="OBJECTIVE_COEFFICIENT" value="0"/>
			</listOfParameters>
		</kineticLaw>
	</reaction>
	<reaction id="R_EX_2hb_e_" name="2-Hydroxybutyrate exchange" reversible="true">
		<notes>
			<html xmlns="http://www.w3.org/1999/xhtml"><p>GENE_ASSOCIATION:</p></html>
		</notes>
		<listOfReactants>
			<speciesReference species="M_2hb_e" stoichiometry="1"/>
		</listOfReactants>
		<kineticLaw>
			<math xmlns="http://www.w3.org/1998/Math/MathML">
				<ci> FLUX_VALUE </ci>
			</math>
			<listOfParameters>
				<parameter id="LOWER_BOUND" value=" -1.00"/>
				<parameter id="UPPER_BOUND" value="1000.00"/>
				<parameter id="FLUX_VALUE" value="0"/>
				<parameter id="OBJECTIVE_COEFFICIENT" value="0"/>
			</listOfParameters>
		</kineticLaw>
	</reaction>
	<reaction id="R_DM_avite1_c_" name="alpha-Tocopherol demand" reversible="false">
		<notes>
			<html xmlns="http://www.w3.org/1999/xhtml"><p>GENE_ASSOCIATION:</p></html>
		</notes>
		<listOfReactants>
			<speciesReference species="M_avite1_c" stoichiometry="1"/>
		</listOfReactants>
		<kineticLaw>
			<math xmlns="http://www.w3.org/1998/Math/MathML">
				<ci> FLUX_VALUE </ci>
			</math>
			<listOfParameters>
				<parameter id="LOWER_BOUND" value="  0.00"/>
				<parameter id="UPPER_BOUND" value="1000.00"/>
				<parameter id="FLUX_VALUE" value="0"/>
				<parameter id="OBJECTIVE_COEFFICIENT" value="0"/>
			</listOfParameters>
		</kineticLaw>
	</reaction>
	<reaction id="R_FAOXC101C102m" name="fatty acid beta oxidation C10:1--C10:2 m" reversible="false">
		<notes>
			<html xmlns="http://www.w3.org/1999/xhtml"><p>GENE_ASSOCIATION:</p></html>
		</notes>
		<listOfReactants>
			<speciesReference species="M_fad_m" stoichiometry="1"/>
			<speciesReference species="M_dece4coa_m" stoichiometry="1"/>
		</listOfReactants>
		<listOfProducts>
			<speciesReference species="M_dec24dicoa_m" stoichiometry="1"/>
			<speciesReference species="M_fadh2_m" stoichiometry="1"/>
		</listOfProducts>
		<kineticLaw>
			<math xmlns="http://www.w3.org/1998/Math/MathML">
				<ci> FLUX_VALUE </ci>
			</math>
			<listOfParameters>
				<parameter id="LOWER_BOUND" value="  0.00"/>
				<parameter id="UPPER_BOUND" value="1000.00"/>
				<parameter id="FLUX_VALUE" value="0"/>
				<parameter id="OBJECTIVE_COEFFICIENT" value="0"/>
			</listOfParameters>
		</kineticLaw>
	</reaction>
	<reaction id="R_r2147" name="Resistance-Nodulation-Cell Division  RND  TCDB:2.A.60.1.14" reversible="true">
		<notes>
			<html xmlns="http://www.w3.org/1999/xhtml"><p>GENE_ASSOCIATION:(ENSMUSG00000030492)</p></html>
		</notes>
		<listOfReactants>
			<speciesReference species="M_gthrd_c" stoichiometry="1"/>
			<speciesReference species="M_HC02195_e" stoichiometry="1"/>
			<speciesReference species="M_hco3_c" stoichiometry="1"/>
		</listOfReactants>
		<listOfProducts>
			<speciesReference species="M_gthrd_e" stoichiometry="1"/>
			<speciesReference species="M_HC02195_c" stoichiometry="1"/>
			<speciesReference species="M_hco3_e" stoichiometry="1"/>
		</listOfProducts>
		<kineticLaw>
			<math xmlns="http://www.w3.org/1998/Math/MathML">
				<ci> FLUX_VALUE </ci>
			</math>
			<listOfParameters>
				<parameter id="LOWER_BOUND" value="  0.00"/>
				<parameter id="UPPER_BOUND" value="  0.00"/>
				<parameter id="FLUX_VALUE" value="0"/>
				<parameter id="OBJECTIVE_COEFFICIENT" value="0"/>
			</listOfParameters>
		</kineticLaw>
	</reaction>
	<reaction id="R_EX_thymd_e_" name="Thymidine exchange" reversible="true">
		<notes>
			<html xmlns="http://www.w3.org/1999/xhtml"><p>GENE_ASSOCIATION:</p></html>
		</notes>
		<listOfReactants>
			<speciesReference species="M_thymd_e" stoichiometry="1"/>
		</listOfReactants>
		<kineticLaw>
			<math xmlns="http://www.w3.org/1998/Math/MathML">
				<ci> FLUX_VALUE </ci>
			</math>
			<listOfParameters>
				<parameter id="LOWER_BOUND" value=" -1.00"/>
				<parameter id="UPPER_BOUND" value="1000.00"/>
				<parameter id="FLUX_VALUE" value="0"/>
				<parameter id="OBJECTIVE_COEFFICIENT" value="0"/>
			</listOfParameters>
		</kineticLaw>
	</reaction>
	<reaction id="R_EX_HC02193_e_" name="glycolithocholate exchange" reversible="true">
		<notes>
			<html xmlns="http://www.w3.org/1999/xhtml"><p>GENE_ASSOCIATION:</p></html>
		</notes>
		<listOfReactants>
			<speciesReference species="M_HC02193_e" stoichiometry="1"/>
		</listOfReactants>
		<kineticLaw>
			<math xmlns="http://www.w3.org/1998/Math/MathML">
				<ci> FLUX_VALUE </ci>
			</math>
			<listOfParameters>
				<parameter id="LOWER_BOUND" value=" -1.00"/>
				<parameter id="UPPER_BOUND" value="1000.00"/>
				<parameter id="FLUX_VALUE" value="0"/>
				<parameter id="OBJECTIVE_COEFFICIENT" value="0"/>
			</listOfParameters>
		</kineticLaw>
	</reaction>
	<reaction id="R_EX_phe_L_e_" name="exchange reaction for L-phenylalanine" reversible="true">
		<notes>
			<html xmlns="http://www.w3.org/1999/xhtml"><p>GENE_ASSOCIATION:</p></html>
		</notes>
		<listOfReactants>
			<speciesReference species="M_phe_L_e" stoichiometry="1"/>
		</listOfReactants>
		<kineticLaw>
			<math xmlns="http://www.w3.org/1998/Math/MathML">
				<ci> FLUX_VALUE </ci>
			</math>
			<listOfParameters>
				<parameter id="LOWER_BOUND" value="-1000.00"/>
				<parameter id="UPPER_BOUND" value="  0.00"/>
				<parameter id="FLUX_VALUE" value="0"/>
				<parameter id="OBJECTIVE_COEFFICIENT" value="0"/>
			</listOfParameters>
		</kineticLaw>
	</reaction>
	<reaction id="R_ESTRADIOLGLCt2" name="17-beta-D-glucuronide transport  ATP-dependent " reversible="false">
		<notes>
			<html xmlns="http://www.w3.org/1999/xhtml"><p>GENE_ASSOCIATION:(ENSMUSG00000032849)</p></html>
		</notes>
		<listOfReactants>
			<speciesReference species="M_atp_c" stoichiometry="1"/>
			<speciesReference species="M_estradiolglc_c" stoichiometry="1"/>
			<speciesReference species="M_h2o_c" stoichiometry="1"/>
		</listOfReactants>
		<listOfProducts>
			<speciesReference species="M_adp_c" stoichiometry="1"/>
			<speciesReference species="M_h_c" stoichiometry="1"/>
			<speciesReference species="M_estradiolglc_e" stoichiometry="1"/>
			<speciesReference species="M_pi_c" stoichiometry="1"/>
		</listOfProducts>
		<kineticLaw>
			<math xmlns="http://www.w3.org/1998/Math/MathML">
				<ci> FLUX_VALUE </ci>
			</math>
			<listOfParameters>
				<parameter id="LOWER_BOUND" value="  0.00"/>
				<parameter id="UPPER_BOUND" value="1000.00"/>
				<parameter id="FLUX_VALUE" value="0"/>
				<parameter id="OBJECTIVE_COEFFICIENT" value="0"/>
			</listOfParameters>
		</kineticLaw>
	</reaction>
	<reaction id="R_r2510" name="Utilized transport" reversible="true">
		<notes>
			<html xmlns="http://www.w3.org/1999/xhtml"><p>GENE_ASSOCIATION:</p></html>
		</notes>
		<listOfReactants>
			<speciesReference species="M_strdnc_c" stoichiometry="1"/>
			<speciesReference species="M_crn_r" stoichiometry="1"/>
		</listOfReactants>
		<listOfProducts>
			<speciesReference species="M_crn_c" stoichiometry="1"/>
			<speciesReference species="M_strdnc_r" stoichiometry="1"/>
		</listOfProducts>
		<kineticLaw>
			<math xmlns="http://www.w3.org/1998/Math/MathML">
				<ci> FLUX_VALUE </ci>
			</math>
			<listOfParameters>
				<parameter id="LOWER_BOUND" value="-1000.00"/>
				<parameter id="UPPER_BOUND" value="1000.00"/>
				<parameter id="FLUX_VALUE" value="0"/>
				<parameter id="OBJECTIVE_COEFFICIENT" value="0"/>
			</listOfParameters>
		</kineticLaw>
	</reaction>
	<reaction id="R_S6T13g" name="galactose/N-acetylglucosamine 6-O-sulfotransferase, Golgi apparatus" reversible="false">
		<notes>
			<html xmlns="http://www.w3.org/1999/xhtml"><p>GENE_ASSOCIATION:(ENSMUSG00000033350) or (ENSMUSG00000031952)</p></html>
		</notes>
		<listOfReactants>
			<speciesReference species="M_paps_g" stoichiometry="1"/>
			<speciesReference species="M_ksi_pre31_g" stoichiometry="1"/>
		</listOfReactants>
		<listOfProducts>
			<speciesReference species="M_pap_g" stoichiometry="1"/>
			<speciesReference species="M_ksi_pre32_g" stoichiometry="1"/>
			<speciesReference species="M_h_g" stoichiometry="1"/>
		</listOfProducts>
		<kineticLaw>
			<math xmlns="http://www.w3.org/1998/Math/MathML">
				<ci> FLUX_VALUE </ci>
			</math>
			<listOfParameters>
				<parameter id="LOWER_BOUND" value="  0.00"/>
				<parameter id="UPPER_BOUND" value="1000.00"/>
				<parameter id="FLUX_VALUE" value="0"/>
				<parameter id="OBJECTIVE_COEFFICIENT" value="0"/>
			</listOfParameters>
		</kineticLaw>
	</reaction>
	<reaction id="R_r1518" name="ATP-binding Cassette  ABC  TCDB:3.A.1.211.1" reversible="false">
		<notes>
			<html xmlns="http://www.w3.org/1999/xhtml"><p>GENE_ASSOCIATION:</p></html>
		</notes>
		<listOfReactants>
			<speciesReference species="M_atp_c" stoichiometry="1"/>
			<speciesReference species="M_lnlc_c" stoichiometry="1"/>
			<speciesReference species="M_h2o_c" stoichiometry="1"/>
		</listOfReactants>
		<listOfProducts>
			<speciesReference species="M_adp_c" stoichiometry="1"/>
			<speciesReference species="M_lnlc_e" stoichiometry="1"/>
			<speciesReference species="M_h_c" stoichiometry="1"/>
			<speciesReference species="M_pi_c" stoichiometry="1"/>
		</listOfProducts>
		<kineticLaw>
			<math xmlns="http://www.w3.org/1998/Math/MathML">
				<ci> FLUX_VALUE </ci>
			</math>
			<listOfParameters>
				<parameter id="LOWER_BOUND" value="  0.00"/>
				<parameter id="UPPER_BOUND" value="1000.00"/>
				<parameter id="FLUX_VALUE" value="0"/>
				<parameter id="OBJECTIVE_COEFFICIENT" value="0"/>
			</listOfParameters>
		</kineticLaw>
	</reaction>
	<reaction id="R_1MNCAMti" name="N1-Methylnicotinamide transport" reversible="false">
		<notes>
			<html xmlns="http://www.w3.org/1999/xhtml"><p>GENE_ASSOCIATION:</p></html>
		</notes>
		<listOfReactants>
			<speciesReference species="M_atp_c" stoichiometry="1"/>
			<speciesReference species="M_1mncam_c" stoichiometry="1"/>
			<speciesReference species="M_h2o_c" stoichiometry="1"/>
		</listOfReactants>
		<listOfProducts>
			<speciesReference species="M_adp_c" stoichiometry="1"/>
			<speciesReference species="M_h_c" stoichiometry="1"/>
			<speciesReference species="M_pi_c" stoichiometry="1"/>
			<speciesReference species="M_1mncam_e" stoichiometry="1"/>
		</listOfProducts>
		<kineticLaw>
			<math xmlns="http://www.w3.org/1998/Math/MathML">
				<ci> FLUX_VALUE </ci>
			</math>
			<listOfParameters>
				<parameter id="LOWER_BOUND" value="  0.00"/>
				<parameter id="UPPER_BOUND" value="1000.00"/>
				<parameter id="FLUX_VALUE" value="0"/>
				<parameter id="OBJECTIVE_COEFFICIENT" value="0"/>
			</listOfParameters>
		</kineticLaw>
	</reaction>
	<reaction id="R_r0522" name="S-Aminomethyldihydrolipoylprotein: 6S -tetrahydrofolate aminomethyltransferase  ammonia-forming  One carbon pool by folate EC:2.1.2.10" reversible="false">
		<notes>
			<html xmlns="http://www.w3.org/1999/xhtml"><p>GENE_ASSOCIATION:(ENSMUSG00000003528)</p></html>
		</notes>
		<listOfReactants>
			<speciesReference species="M_h2o_m" stoichiometry="1"/>
			<speciesReference species="M_methf_m" stoichiometry="1"/>
		</listOfReactants>
		<listOfProducts>
			<speciesReference species="M_5fthf_m" stoichiometry="1"/>
			<speciesReference species="M_h_m" stoichiometry="1"/>
		</listOfProducts>
		<kineticLaw>
			<math xmlns="http://www.w3.org/1998/Math/MathML">
				<ci> FLUX_VALUE </ci>
			</math>
			<listOfParameters>
				<parameter id="LOWER_BOUND" value="  0.00"/>
				<parameter id="UPPER_BOUND" value="1000.00"/>
				<parameter id="FLUX_VALUE" value="0"/>
				<parameter id="OBJECTIVE_COEFFICIENT" value="0"/>
			</listOfParameters>
		</kineticLaw>
	</reaction>
	<reaction id="R_PRISTCOAtx" name="pristcoa peroxisomal transport" reversible="true">
		<notes>
			<html xmlns="http://www.w3.org/1999/xhtml"><p>GENE_ASSOCIATION:</p></html>
		</notes>
		<listOfReactants>
			<speciesReference species="M_pristcoa_x" stoichiometry="1"/>
		</listOfReactants>
		<listOfProducts>
			<speciesReference species="M_pristcoa_c" stoichiometry="1"/>
		</listOfProducts>
		<kineticLaw>
			<math xmlns="http://www.w3.org/1998/Math/MathML">
				<ci> FLUX_VALUE </ci>
			</math>
			<listOfParameters>
				<parameter id="LOWER_BOUND" value="-1000.00"/>
				<parameter id="UPPER_BOUND" value="1000.00"/>
				<parameter id="FLUX_VALUE" value="0"/>
				<parameter id="OBJECTIVE_COEFFICIENT" value="0"/>
			</listOfParameters>
		</kineticLaw>
	</reaction>
	<reaction id="R_DDECCRNe" name="transport of lauroyl carnitine into extra cellular space" reversible="false">
		<notes>
			<html xmlns="http://www.w3.org/1999/xhtml"><p>GENE_ASSOCIATION:</p></html>
		</notes>
		<listOfReactants>
			<speciesReference species="M_ddeccrn_c" stoichiometry="1"/>
		</listOfReactants>
		<listOfProducts>
			<speciesReference species="M_ddeccrn_e" stoichiometry="1"/>
		</listOfProducts>
		<kineticLaw>
			<math xmlns="http://www.w3.org/1998/Math/MathML">
				<ci> FLUX_VALUE </ci>
			</math>
			<listOfParameters>
				<parameter id="LOWER_BOUND" value="  0.00"/>
				<parameter id="UPPER_BOUND" value="1000.00"/>
				<parameter id="FLUX_VALUE" value="0"/>
				<parameter id="OBJECTIVE_COEFFICIENT" value="0"/>
			</listOfParameters>
		</kineticLaw>
	</reaction>
	<reaction id="R_FAOXC161C141m" name="fatty acid beta oxidation C16:1--C14:1 m" reversible="false">
		<notes>
			<html xmlns="http://www.w3.org/1999/xhtml"><p>GENE_ASSOCIATION:</p></html>
		</notes>
		<listOfReactants>
			<speciesReference species="M_fad_m" stoichiometry="1"/>
			<speciesReference species="M_coa_m" stoichiometry="1"/>
			<speciesReference species="M_h2o_m" stoichiometry="1"/>
			<speciesReference species="M_nad_m" stoichiometry="1"/>
			<speciesReference species="M_hdcoa_m" stoichiometry="1"/>
		</listOfReactants>
		<listOfProducts>
			<speciesReference species="M_tetd7ecoa_m" stoichiometry="1"/>
			<speciesReference species="M_accoa_m" stoichiometry="1"/>
			<speciesReference species="M_fadh2_m" stoichiometry="1"/>
			<speciesReference species="M_h_m" stoichiometry="1"/>
			<speciesReference species="M_nadh_m" stoichiometry="1"/>
		</listOfProducts>
		<kineticLaw>
			<math xmlns="http://www.w3.org/1998/Math/MathML">
				<ci> FLUX_VALUE </ci>
			</math>
			<listOfParameters>
				<parameter id="LOWER_BOUND" value="  0.00"/>
				<parameter id="UPPER_BOUND" value="1000.00"/>
				<parameter id="FLUX_VALUE" value="0"/>
				<parameter id="OBJECTIVE_COEFFICIENT" value="0"/>
			</listOfParameters>
		</kineticLaw>
	</reaction>
	<reaction id="R_EX_c12dc" name="exchange reaction for dodecanedioyl carnitine" reversible="true">
		<notes>
			<html xmlns="http://www.w3.org/1999/xhtml"><p>GENE_ASSOCIATION:</p></html>
		</notes>
		<listOfReactants>
			<speciesReference species="M_c12dc_e" stoichiometry="1"/>
		</listOfReactants>
		<kineticLaw>
			<math xmlns="http://www.w3.org/1998/Math/MathML">
				<ci> FLUX_VALUE </ci>
			</math>
			<listOfParameters>
				<parameter id="LOWER_BOUND" value="-1000.00"/>
				<parameter id="UPPER_BOUND" value="1000.00"/>
				<parameter id="FLUX_VALUE" value="0"/>
				<parameter id="OBJECTIVE_COEFFICIENT" value="0"/>
			</listOfParameters>
		</kineticLaw>
	</reaction>
	<reaction id="R_KSItly" name="keratan sulfate I transport, extracellular to lysosome" reversible="false">
		<notes>
			<html xmlns="http://www.w3.org/1999/xhtml"><p>GENE_ASSOCIATION:</p></html>
		</notes>
		<listOfReactants>
			<speciesReference species="M_ksi_e" stoichiometry="1"/>
		</listOfReactants>
		<listOfProducts>
			<speciesReference species="M_ksi_l" stoichiometry="1"/>
		</listOfProducts>
		<kineticLaw>
			<math xmlns="http://www.w3.org/1998/Math/MathML">
				<ci> FLUX_VALUE </ci>
			</math>
			<listOfParameters>
				<parameter id="LOWER_BOUND" value="  0.00"/>
				<parameter id="UPPER_BOUND" value="1000.00"/>
				<parameter id="FLUX_VALUE" value="0"/>
				<parameter id="OBJECTIVE_COEFFICIENT" value="0"/>
			</listOfParameters>
		</kineticLaw>
	</reaction>
	<reaction id="R_DNDPt36m" name="dGDP transport via dCDP antiport" reversible="false">
		<notes>
			<html xmlns="http://www.w3.org/1999/xhtml"><p>GENE_ASSOCIATION:(ENSMUSG00000020744)</p></html>
		</notes>
		<listOfReactants>
			<speciesReference species="M_dcdp_m" stoichiometry="1"/>
			<speciesReference species="M_dgdp_c" stoichiometry="1"/>
		</listOfReactants>
		<listOfProducts>
			<speciesReference species="M_dcdp_c" stoichiometry="1"/>
			<speciesReference species="M_dgdp_m" stoichiometry="1"/>
		</listOfProducts>
		<kineticLaw>
			<math xmlns="http://www.w3.org/1998/Math/MathML">
				<ci> FLUX_VALUE </ci>
			</math>
			<listOfParameters>
				<parameter id="LOWER_BOUND" value="  0.00"/>
				<parameter id="UPPER_BOUND" value="1000.00"/>
				<parameter id="FLUX_VALUE" value="0"/>
				<parameter id="OBJECTIVE_COEFFICIENT" value="0"/>
			</listOfParameters>
		</kineticLaw>
	</reaction>
	<reaction id="R_r2108" name="Major Facilitator MFS  TCDB:2.A.1.13.1" reversible="true">
		<notes>
			<html xmlns="http://www.w3.org/1999/xhtml"><p>GENE_ASSOCIATION:(ENSMUSG00000030492)</p></html>
		</notes>
		<listOfReactants>
			<speciesReference species="M_akg_e" stoichiometry="1"/>
			<speciesReference species="M_bhb_c" stoichiometry="1"/>
		</listOfReactants>
		<listOfProducts>
			<speciesReference species="M_akg_c" stoichiometry="1"/>
			<speciesReference species="M_bhb_e" stoichiometry="1"/>
		</listOfProducts>
		<kineticLaw>
			<math xmlns="http://www.w3.org/1998/Math/MathML">
				<ci> FLUX_VALUE </ci>
			</math>
			<listOfParameters>
				<parameter id="LOWER_BOUND" value="-1000.00"/>
				<parameter id="UPPER_BOUND" value="1000.00"/>
				<parameter id="FLUX_VALUE" value="0"/>
				<parameter id="OBJECTIVE_COEFFICIENT" value="0"/>
			</listOfParameters>
		</kineticLaw>
	</reaction>
	<reaction id="R_CYSTGLUex" name="L-cystine/L-glutamate exchanger" reversible="false">
		<notes>
			<html xmlns="http://www.w3.org/1999/xhtml"><p>GENE_ASSOCIATION:(ENSMUSG00000027737 and ENSMUSG00000010095)</p></html>
		</notes>
		<listOfReactants>
			<speciesReference species="M_glu_L_c" stoichiometry="1"/>
			<speciesReference species="M_Lcystin_e" stoichiometry="1"/>
		</listOfReactants>
		<listOfProducts>
			<speciesReference species="M_Lcystin_c" stoichiometry="1"/>
			<speciesReference species="M_glu_L_e" stoichiometry="1"/>
		</listOfProducts>
		<kineticLaw>
			<math xmlns="http://www.w3.org/1998/Math/MathML">
				<ci> FLUX_VALUE </ci>
			</math>
			<listOfParameters>
				<parameter id="LOWER_BOUND" value="  0.00"/>
				<parameter id="UPPER_BOUND" value="1000.00"/>
				<parameter id="FLUX_VALUE" value="0"/>
				<parameter id="OBJECTIVE_COEFFICIENT" value="0"/>
			</listOfParameters>
		</kineticLaw>
	</reaction>
	<reaction id="R_DMHPTCRNCPT2" name="2,6 dimethylheptanoly CoA carnitine transferase" reversible="true">
		<notes>
			<html xmlns="http://www.w3.org/1999/xhtml"><p>GENE_ASSOCIATION:</p></html>
		</notes>
		<listOfReactants>
			<speciesReference species="M_dmhptcrn_m" stoichiometry="1"/>
			<speciesReference species="M_coa_m" stoichiometry="1"/>
		</listOfReactants>
		<listOfProducts>
			<speciesReference species="M_dmhptcoa_m" stoichiometry="1"/>
			<speciesReference species="M_crn_m" stoichiometry="1"/>
		</listOfProducts>
		<kineticLaw>
			<math xmlns="http://www.w3.org/1998/Math/MathML">
				<ci> FLUX_VALUE </ci>
			</math>
			<listOfParameters>
				<parameter id="LOWER_BOUND" value="-1000.00"/>
				<parameter id="UPPER_BOUND" value="1000.00"/>
				<parameter id="FLUX_VALUE" value="0"/>
				<parameter id="OBJECTIVE_COEFFICIENT" value="0"/>
			</listOfParameters>
		</kineticLaw>
	</reaction>
	<reaction id="R_r2295" name="Resistance-Nodulation-Cell Division  RND  TCDB:2.A.60.1.5" reversible="true">
		<notes>
			<html xmlns="http://www.w3.org/1999/xhtml"><p>GENE_ASSOCIATION:</p></html>
		</notes>
		<listOfReactants>
			<speciesReference species="M_HC02201_c" stoichiometry="1"/>
			<speciesReference species="M_prostgf2_e" stoichiometry="1"/>
			<speciesReference species="M_hco3_c" stoichiometry="1"/>
		</listOfReactants>
		<listOfProducts>
			<speciesReference species="M_prostgf2_c" stoichiometry="1"/>
			<speciesReference species="M_HC02201_e" stoichiometry="1"/>
			<speciesReference species="M_hco3_e" stoichiometry="1"/>
		</listOfProducts>
		<kineticLaw>
			<math xmlns="http://www.w3.org/1998/Math/MathML">
				<ci> FLUX_VALUE </ci>
			</math>
			<listOfParameters>
				<parameter id="LOWER_BOUND" value="  0.00"/>
				<parameter id="UPPER_BOUND" value="  0.00"/>
				<parameter id="FLUX_VALUE" value="0"/>
				<parameter id="OBJECTIVE_COEFFICIENT" value="0"/>
			</listOfParameters>
		</kineticLaw>
	</reaction>
	<reaction id="R_PDE1g" name="3,5-cyclic-nucleotide phosphodiesterase,Golgi" reversible="false">
		<notes>
			<html xmlns="http://www.w3.org/1999/xhtml"><p>GENE_ASSOCIATION:(ENSMUSG00000023868)</p></html>
		</notes>
		<listOfReactants>
			<speciesReference species="M_camp_g" stoichiometry="1"/>
			<speciesReference species="M_h2o_g" stoichiometry="1"/>
		</listOfReactants>
		<listOfProducts>
			<speciesReference species="M_amp_g" stoichiometry="1"/>
			<speciesReference species="M_h_g" stoichiometry="1"/>
		</listOfProducts>
		<kineticLaw>
			<math xmlns="http://www.w3.org/1998/Math/MathML">
				<ci> FLUX_VALUE </ci>
			</math>
			<listOfParameters>
				<parameter id="LOWER_BOUND" value="  0.00"/>
				<parameter id="UPPER_BOUND" value="1000.00"/>
				<parameter id="FLUX_VALUE" value="0"/>
				<parameter id="OBJECTIVE_COEFFICIENT" value="0"/>
			</listOfParameters>
		</kineticLaw>
	</reaction>
	<reaction id="R_r0660" name=" S -3-Hydroxydodecanoyl-CoA hydro-lyase Fatty acid elongation in mitochondria / Fatty acid metabolism EC:4.2.1.17" reversible="true">
		<notes>
			<html xmlns="http://www.w3.org/1999/xhtml"><p>GENE_ASSOCIATION:(ENSMUSG00000025140) or (ENSMUSG00000026520) or (ENSMUSG00000066652) or (ENSMUSG00000022571)</p></html>
		</notes>
		<listOfReactants>
			<speciesReference species="M_HC01401_m" stoichiometry="1"/>
		</listOfReactants>
		<listOfProducts>
			<speciesReference species="M_dd2coa_m" stoichiometry="1"/>
			<speciesReference species="M_h2o_m" stoichiometry="1"/>
		</listOfProducts>
		<kineticLaw>
			<math xmlns="http://www.w3.org/1998/Math/MathML">
				<ci> FLUX_VALUE </ci>
			</math>
			<listOfParameters>
				<parameter id="LOWER_BOUND" value="-1000.00"/>
				<parameter id="UPPER_BOUND" value="1000.00"/>
				<parameter id="FLUX_VALUE" value="0"/>
				<parameter id="OBJECTIVE_COEFFICIENT" value="0"/>
			</listOfParameters>
		</kineticLaw>
	</reaction>
	<reaction id="R_RE3247M" name="RE3247" reversible="false">
		<notes>
			<html xmlns="http://www.w3.org/1999/xhtml"><p>GENE_ASSOCIATION:(ENSMUSG00000020777)</p></html>
		</notes>
		<listOfReactants>
			<speciesReference species="M_CE5166_m" stoichiometry="1"/>
			<speciesReference species="M_o2_m" stoichiometry="1"/>
		</listOfReactants>
		<listOfProducts>
			<speciesReference species="M_cholcoads_m" stoichiometry="1"/>
			<speciesReference species="M_h2o2_m" stoichiometry="1"/>
		</listOfProducts>
		<kineticLaw>
			<math xmlns="http://www.w3.org/1998/Math/MathML">
				<ci> FLUX_VALUE </ci>
			</math>
			<listOfParameters>
				<parameter id="LOWER_BOUND" value="  0.00"/>
				<parameter id="UPPER_BOUND" value="1000.00"/>
				<parameter id="FLUX_VALUE" value="0"/>
				<parameter id="OBJECTIVE_COEFFICIENT" value="0"/>
			</listOfParameters>
		</kineticLaw>
	</reaction>
	<reaction id="R_GUACYC" name="guanylate cyclase" reversible="false">
		<notes>
			<html xmlns="http://www.w3.org/1999/xhtml"><p>GENE_ASSOCIATION:(ENSMUSG00000028005) or (ENSMUSG00000042282) or (ENSMUSG00000027931) or (ENSMUSG00000041624 and ENSMUSG00000028005) or (ENSMUSG00000020890) or (ENSMUSG00000028469) or (ENSMUSG00000042638) or (ENSMUSG00000041624)</p></html>
		</notes>
		<listOfReactants>
			<speciesReference species="M_gtp_c" stoichiometry="1"/>
		</listOfReactants>
		<listOfProducts>
			<speciesReference species="M_35cgmp_c" stoichiometry="1"/>
			<speciesReference species="M_ppi_c" stoichiometry="1"/>
		</listOfProducts>
		<kineticLaw>
			<math xmlns="http://www.w3.org/1998/Math/MathML">
				<ci> FLUX_VALUE </ci>
			</math>
			<listOfParameters>
				<parameter id="LOWER_BOUND" value="  0.00"/>
				<parameter id="UPPER_BOUND" value="1000.00"/>
				<parameter id="FLUX_VALUE" value="0"/>
				<parameter id="OBJECTIVE_COEFFICIENT" value="0"/>
			</listOfParameters>
		</kineticLaw>
	</reaction>
	<reaction id="R_EX_val_L_e_" name="L-Valine exchange" reversible="true">
		<notes>
			<html xmlns="http://www.w3.org/1999/xhtml"><p>GENE_ASSOCIATION:</p></html>
		</notes>
		<listOfReactants>
			<speciesReference species="M_val_L_e" stoichiometry="1"/>
		</listOfReactants>
		<kineticLaw>
			<math xmlns="http://www.w3.org/1998/Math/MathML">
				<ci> FLUX_VALUE </ci>
			</math>
			<listOfParameters>
				<parameter id="LOWER_BOUND" value=" -1.00"/>
				<parameter id="UPPER_BOUND" value="1000.00"/>
				<parameter id="FLUX_VALUE" value="0"/>
				<parameter id="OBJECTIVE_COEFFICIENT" value="0"/>
			</listOfParameters>
		</kineticLaw>
	</reaction>
	<reaction id="R_RE3250M" name="RE3250" reversible="true">
		<notes>
			<html xmlns="http://www.w3.org/1999/xhtml"><p>GENE_ASSOCIATION:(ENSMUSG00000025260) or (ENSMUSG00000024507) or (ENSMUSG00000022853)</p></html>
		</notes>
		<listOfReactants>
			<speciesReference species="M_nad_m" stoichiometry="1"/>
			<speciesReference species="M_CE5168_m" stoichiometry="1"/>
		</listOfReactants>
		<listOfProducts>
			<speciesReference species="M_h_m" stoichiometry="1"/>
			<speciesReference species="M_nadh_m" stoichiometry="1"/>
			<speciesReference species="M_CE5169_m" stoichiometry="1"/>
		</listOfProducts>
		<kineticLaw>
			<math xmlns="http://www.w3.org/1998/Math/MathML">
				<ci> FLUX_VALUE </ci>
			</math>
			<listOfParameters>
				<parameter id="LOWER_BOUND" value="-1000.00"/>
				<parameter id="UPPER_BOUND" value="1000.00"/>
				<parameter id="FLUX_VALUE" value="0"/>
				<parameter id="OBJECTIVE_COEFFICIENT" value="0"/>
			</listOfParameters>
		</kineticLaw>
	</reaction>
	<reaction id="R_RE3106C" name="RE3106" reversible="true">
		<notes>
			<html xmlns="http://www.w3.org/1999/xhtml"><p>GENE_ASSOCIATION:</p></html>
		</notes>
		<listOfReactants>
			<speciesReference species="M_h_c" stoichiometry="1"/>
			<speciesReference species="M_nadph_c" stoichiometry="1"/>
			<speciesReference species="M_CE4812_c" stoichiometry="1"/>
		</listOfReactants>
		<listOfProducts>
			<speciesReference species="M_nadp_c" stoichiometry="1"/>
			<speciesReference species="M_CE4814_c" stoichiometry="1"/>
		</listOfProducts>
		<kineticLaw>
			<math xmlns="http://www.w3.org/1998/Math/MathML">
				<ci> FLUX_VALUE </ci>
			</math>
			<listOfParameters>
				<parameter id="LOWER_BOUND" value="-1000.00"/>
				<parameter id="UPPER_BOUND" value="1000.00"/>
				<parameter id="FLUX_VALUE" value="0"/>
				<parameter id="OBJECTIVE_COEFFICIENT" value="0"/>
			</listOfParameters>
		</kineticLaw>
	</reaction>
	<reaction id="R_FAOXC12DCc" name="formation of dodecanedioyl carnitine" reversible="true">
		<notes>
			<html xmlns="http://www.w3.org/1999/xhtml"><p>GENE_ASSOCIATION:</p></html>
		</notes>
		<listOfReactants>
			<speciesReference species="M_c12dccoa_c" stoichiometry="1"/>
			<speciesReference species="M_crn_c" stoichiometry="1"/>
		</listOfReactants>
		<listOfProducts>
			<speciesReference species="M_c12dc_c" stoichiometry="1"/>
			<speciesReference species="M_coa_c" stoichiometry="1"/>
		</listOfProducts>
		<kineticLaw>
			<math xmlns="http://www.w3.org/1998/Math/MathML">
				<ci> FLUX_VALUE </ci>
			</math>
			<listOfParameters>
				<parameter id="LOWER_BOUND" value="-1000.00"/>
				<parameter id="UPPER_BOUND" value="1000.00"/>
				<parameter id="FLUX_VALUE" value="0"/>
				<parameter id="OBJECTIVE_COEFFICIENT" value="0"/>
			</listOfParameters>
		</kineticLaw>
	</reaction>
	<reaction id="R_LIPOti" name="Lipoate transport via sodium symport" reversible="false">
		<notes>
			<html xmlns="http://www.w3.org/1999/xhtml"><p>GENE_ASSOCIATION:(ENSMUSG00000006641)</p></html>
		</notes>
		<listOfReactants>
			<speciesReference species="M_atp_c" stoichiometry="1"/>
			<speciesReference species="M_lipoate_e" stoichiometry="1"/>
			<speciesReference species="M_h2o_c" stoichiometry="1"/>
			<speciesReference species="M_na1_e" stoichiometry="1"/>
		</listOfReactants>
		<listOfProducts>
			<speciesReference species="M_adp_c" stoichiometry="1"/>
			<speciesReference species="M_h_c" stoichiometry="1"/>
			<speciesReference species="M_na1_c" stoichiometry="1"/>
			<speciesReference species="M_pi_c" stoichiometry="1"/>
			<speciesReference species="M_lipoate_c" stoichiometry="1"/>
		</listOfProducts>
		<kineticLaw>
			<math xmlns="http://www.w3.org/1998/Math/MathML">
				<ci> FLUX_VALUE </ci>
			</math>
			<listOfParameters>
				<parameter id="LOWER_BOUND" value="  0.00"/>
				<parameter id="UPPER_BOUND" value="1000.00"/>
				<parameter id="FLUX_VALUE" value="0"/>
				<parameter id="OBJECTIVE_COEFFICIENT" value="0"/>
			</listOfParameters>
		</kineticLaw>
	</reaction>
	<reaction id="R_MCDp" name="Malonyl-CoA Decarboxylase peroxisomal" reversible="false">
		<notes>
			<html xmlns="http://www.w3.org/1999/xhtml"><p>GENE_ASSOCIATION:(ENSMUSG00000074064)</p></html>
		</notes>
		<listOfReactants>
			<speciesReference species="M_h_x" stoichiometry="1"/>
			<speciesReference species="M_malcoa_x" stoichiometry="1"/>
		</listOfReactants>
		<listOfProducts>
			<speciesReference species="M_accoa_x" stoichiometry="1"/>
			<speciesReference species="M_co2_x" stoichiometry="1"/>
		</listOfProducts>
		<kineticLaw>
			<math xmlns="http://www.w3.org/1998/Math/MathML">
				<ci> FLUX_VALUE </ci>
			</math>
			<listOfParameters>
				<parameter id="LOWER_BOUND" value="  0.00"/>
				<parameter id="UPPER_BOUND" value="1000.00"/>
				<parameter id="FLUX_VALUE" value="0"/>
				<parameter id="OBJECTIVE_COEFFICIENT" value="0"/>
			</listOfParameters>
		</kineticLaw>
	</reaction>
	<reaction id="R_AG13T18g" name="N-acetyllactosaminide beta-1,3-N-acetylglucosaminyltransferase, Golgi apparatus" reversible="false">
		<notes>
			<html xmlns="http://www.w3.org/1999/xhtml"><p>GENE_ASSOCIATION:(ENSMUSG00000031803) or (ENSMUSG00000029431) or (ENSMUSG00000046605) or (ENSMUSG00000047379) or (ENSMUSG00000051650) or (ENSMUSG00000059479) or (ENSMUSG00000079445)</p></html>
		</notes>
		<listOfReactants>
			<speciesReference species="M_uacgam_g" stoichiometry="1"/>
			<speciesReference species="M_ksii_core4_pre7_g" stoichiometry="1"/>
		</listOfReactants>
		<listOfProducts>
			<speciesReference species="M_udp_g" stoichiometry="1"/>
			<speciesReference species="M_h_g" stoichiometry="1"/>
			<speciesReference species="M_ksii_core4_pre8_g" stoichiometry="1"/>
		</listOfProducts>
		<kineticLaw>
			<math xmlns="http://www.w3.org/1998/Math/MathML">
				<ci> FLUX_VALUE </ci>
			</math>
			<listOfParameters>
				<parameter id="LOWER_BOUND" value="  0.00"/>
				<parameter id="UPPER_BOUND" value="1000.00"/>
				<parameter id="FLUX_VALUE" value="0"/>
				<parameter id="OBJECTIVE_COEFFICIENT" value="0"/>
			</listOfParameters>
		</kineticLaw>
	</reaction>
	<reaction id="R_FAOXC142C122x" name="fatty acid beta oxidation C14:2--C12:2 x" reversible="false">
		<notes>
			<html xmlns="http://www.w3.org/1999/xhtml"><p>GENE_ASSOCIATION:</p></html>
		</notes>
		<listOfReactants>
			<speciesReference species="M_nad_x" stoichiometry="1"/>
			<speciesReference species="M_coa_x" stoichiometry="1"/>
			<speciesReference species="M_tetdecdicoa_x" stoichiometry="1"/>
			<speciesReference species="M_o2_x" stoichiometry="1"/>
			<speciesReference species="M_h2o_x" stoichiometry="1"/>
		</listOfReactants>
		<listOfProducts>
			<speciesReference species="M_h2o2_x" stoichiometry="1"/>
			<speciesReference species="M_3ddecdicoa_x" stoichiometry="1"/>
			<speciesReference species="M_h_x" stoichiometry="1"/>
			<speciesReference species="M_accoa_x" stoichiometry="1"/>
			<speciesReference species="M_nadh_x" stoichiometry="1"/>
		</listOfProducts>
		<kineticLaw>
			<math xmlns="http://www.w3.org/1998/Math/MathML">
				<ci> FLUX_VALUE </ci>
			</math>
			<listOfParameters>
				<parameter id="LOWER_BOUND" value="  0.00"/>
				<parameter id="UPPER_BOUND" value="1000.00"/>
				<parameter id="FLUX_VALUE" value="0"/>
				<parameter id="OBJECTIVE_COEFFICIENT" value="0"/>
			</listOfParameters>
		</kineticLaw>
	</reaction>
	<reaction id="R_DNDPt47m" name="dTTP transport via dTDP antiport" reversible="false">
		<notes>
			<html xmlns="http://www.w3.org/1999/xhtml"><p>GENE_ASSOCIATION:(ENSMUSG00000020744)</p></html>
		</notes>
		<listOfReactants>
			<speciesReference species="M_dttp_c" stoichiometry="1"/>
			<speciesReference species="M_dtdp_m" stoichiometry="1"/>
		</listOfReactants>
		<listOfProducts>
			<speciesReference species="M_dttp_m" stoichiometry="1"/>
			<speciesReference species="M_dtdp_c" stoichiometry="1"/>
		</listOfProducts>
		<kineticLaw>
			<math xmlns="http://www.w3.org/1998/Math/MathML">
				<ci> FLUX_VALUE </ci>
			</math>
			<listOfParameters>
				<parameter id="LOWER_BOUND" value="  0.00"/>
				<parameter id="UPPER_BOUND" value="1000.00"/>
				<parameter id="FLUX_VALUE" value="0"/>
				<parameter id="OBJECTIVE_COEFFICIENT" value="0"/>
			</listOfParameters>
		</kineticLaw>
	</reaction>
	<reaction id="R_RTOTALCRNCPT2" name="R group transport into the mitochondria" reversible="false">
		<notes>
			<html xmlns="http://www.w3.org/1999/xhtml"><p>GENE_ASSOCIATION:(ENSMUSG00000028607)</p></html>
		</notes>
		<listOfReactants>
			<speciesReference species="M_Rtotalcrn_m" stoichiometry="1"/>
			<speciesReference species="M_coa_m" stoichiometry="1"/>
		</listOfReactants>
		<listOfProducts>
			<speciesReference species="M_crn_m" stoichiometry="1"/>
			<speciesReference species="M_Rtotalcoa_m" stoichiometry="1"/>
		</listOfProducts>
		<kineticLaw>
			<math xmlns="http://www.w3.org/1998/Math/MathML">
				<ci> FLUX_VALUE </ci>
			</math>
			<listOfParameters>
				<parameter id="LOWER_BOUND" value="  0.00"/>
				<parameter id="UPPER_BOUND" value="1000.00"/>
				<parameter id="FLUX_VALUE" value="0"/>
				<parameter id="OBJECTIVE_COEFFICIENT" value="0"/>
			</listOfParameters>
		</kineticLaw>
	</reaction>
	<reaction id="R_CSNATm" name="carnitine O-aceyltransferase, mitochondrial" reversible="true">
		<notes>
			<html xmlns="http://www.w3.org/1999/xhtml"><p>GENE_ASSOCIATION:(ENSMUSG00000026853)</p></html>
		</notes>
		<listOfReactants>
			<speciesReference species="M_coa_m" stoichiometry="1"/>
			<speciesReference species="M_acrn_m" stoichiometry="1"/>
		</listOfReactants>
		<listOfProducts>
			<speciesReference species="M_accoa_m" stoichiometry="1"/>
			<speciesReference species="M_crn_m" stoichiometry="1"/>
		</listOfProducts>
		<kineticLaw>
			<math xmlns="http://www.w3.org/1998/Math/MathML">
				<ci> FLUX_VALUE </ci>
			</math>
			<listOfParameters>
				<parameter id="LOWER_BOUND" value="-1000.00"/>
				<parameter id="UPPER_BOUND" value="1000.00"/>
				<parameter id="FLUX_VALUE" value="0"/>
				<parameter id="OBJECTIVE_COEFFICIENT" value="0"/>
			</listOfParameters>
		</kineticLaw>
	</reaction>
	<reaction id="R_C4CRNCPT2" name="transport of butyryl carnitine in the mitochondrial matrix for final hydrolysis" reversible="true">
		<notes>
			<html xmlns="http://www.w3.org/1999/xhtml"><p>GENE_ASSOCIATION:</p></html>
		</notes>
		<listOfReactants>
			<speciesReference species="M_coa_m" stoichiometry="1"/>
			<speciesReference species="M_c4crn_m" stoichiometry="1"/>
		</listOfReactants>
		<listOfProducts>
			<speciesReference species="M_btcoa_m" stoichiometry="1"/>
			<speciesReference species="M_crn_m" stoichiometry="1"/>
		</listOfProducts>
		<kineticLaw>
			<math xmlns="http://www.w3.org/1998/Math/MathML">
				<ci> FLUX_VALUE </ci>
			</math>
			<listOfParameters>
				<parameter id="LOWER_BOUND" value="-1000.00"/>
				<parameter id="UPPER_BOUND" value="1000.00"/>
				<parameter id="FLUX_VALUE" value="0"/>
				<parameter id="OBJECTIVE_COEFFICIENT" value="0"/>
			</listOfParameters>
		</kineticLaw>
	</reaction>
	<reaction id="R_ADKd" name="adenylate kinase  d form " reversible="true">
		<notes>
			<html xmlns="http://www.w3.org/1999/xhtml"><p>GENE_ASSOCIATION:(ENSMUSG00000039058)</p></html>
		</notes>
		<listOfReactants>
			<speciesReference species="M_damp_c" stoichiometry="1"/>
			<speciesReference species="M_datp_c" stoichiometry="1"/>
		</listOfReactants>
		<listOfProducts>
			<speciesReference species="M_dadp_c" stoichiometry="2"/>
		</listOfProducts>
		<kineticLaw>
			<math xmlns="http://www.w3.org/1998/Math/MathML">
				<ci> FLUX_VALUE </ci>
			</math>
			<listOfParameters>
				<parameter id="LOWER_BOUND" value="-1000.00"/>
				<parameter id="UPPER_BOUND" value="1000.00"/>
				<parameter id="FLUX_VALUE" value="0"/>
				<parameter id="OBJECTIVE_COEFFICIENT" value="0"/>
			</listOfParameters>
		</kineticLaw>
	</reaction>
	<reaction id="R_r0444" name="Palmitoyl-CoA:L-carnitine O-palmitoyltransferase Fatty acid metabolism EC:2.3.1.21" reversible="true">
		<notes>
			<html xmlns="http://www.w3.org/1999/xhtml"><p>GENE_ASSOCIATION:(ENSMUSG00000025950)</p></html>
		</notes>
		<listOfReactants>
			<speciesReference species="M_crn_r" stoichiometry="1"/>
			<speciesReference species="M_HC10852_r" stoichiometry="1"/>
		</listOfReactants>
		<listOfProducts>
			<speciesReference species="M_HC10854_r" stoichiometry="1"/>
			<speciesReference species="M_coa_r" stoichiometry="1"/>
		</listOfProducts>
		<kineticLaw>
			<math xmlns="http://www.w3.org/1998/Math/MathML">
				<ci> FLUX_VALUE </ci>
			</math>
			<listOfParameters>
				<parameter id="LOWER_BOUND" value="  0.00"/>
				<parameter id="UPPER_BOUND" value="  0.00"/>
				<parameter id="FLUX_VALUE" value="0"/>
				<parameter id="OBJECTIVE_COEFFICIENT" value="0"/>
			</listOfParameters>
		</kineticLaw>
	</reaction>
	<reaction id="R_FACOAL1813" name="fatty-acid--CoA ligase" reversible="true">
		<notes>
			<html xmlns="http://www.w3.org/1999/xhtml"><p>GENE_ASSOCIATION:(ENSMUSG00000018796)</p></html>
		</notes>
		<listOfReactants>
			<speciesReference species="M_atp_c" stoichiometry="1"/>
			<speciesReference species="M_elaid_c" stoichiometry="1"/>
			<speciesReference species="M_coa_c" stoichiometry="1"/>
		</listOfReactants>
		<listOfProducts>
			<speciesReference species="M_od2coa_c" stoichiometry="1"/>
			<speciesReference species="M_ppi_c" stoichiometry="1"/>
			<speciesReference species="M_amp_c" stoichiometry="1"/>
		</listOfProducts>
		<kineticLaw>
			<math xmlns="http://www.w3.org/1998/Math/MathML">
				<ci> FLUX_VALUE </ci>
			</math>
			<listOfParameters>
				<parameter id="LOWER_BOUND" value="-1000.00"/>
				<parameter id="UPPER_BOUND" value="1000.00"/>
				<parameter id="FLUX_VALUE" value="0"/>
				<parameter id="OBJECTIVE_COEFFICIENT" value="0"/>
			</listOfParameters>
		</kineticLaw>
	</reaction>
	<reaction id="R_IVCRNe" name="transport of isovaleryl carnitine into the extra cellular space" reversible="false">
		<notes>
			<html xmlns="http://www.w3.org/1999/xhtml"><p>GENE_ASSOCIATION:</p></html>
		</notes>
		<listOfReactants>
			<speciesReference species="M_ivcrn_c" stoichiometry="1"/>
		</listOfReactants>
		<listOfProducts>
			<speciesReference species="M_ivcrn_e" stoichiometry="1"/>
		</listOfProducts>
		<kineticLaw>
			<math xmlns="http://www.w3.org/1998/Math/MathML">
				<ci> FLUX_VALUE </ci>
			</math>
			<listOfParameters>
				<parameter id="LOWER_BOUND" value="  0.00"/>
				<parameter id="UPPER_BOUND" value="1000.00"/>
				<parameter id="FLUX_VALUE" value="0"/>
				<parameter id="OBJECTIVE_COEFFICIENT" value="0"/>
			</listOfParameters>
		</kineticLaw>
	</reaction>
	<reaction id="R_r1116" name="ATP Exporter  ATP-E  TCDB:9.A.6.1.1" reversible="true">
		<notes>
			<html xmlns="http://www.w3.org/1999/xhtml"><p>GENE_ASSOCIATION:</p></html>
		</notes>
		<listOfReactants>
			<speciesReference species="M_atp_c" stoichiometry="1"/>
			<speciesReference species="M_h_c" stoichiometry="1"/>
		</listOfReactants>
		<listOfProducts>
			<speciesReference species="M_atp_e" stoichiometry="1"/>
		</listOfProducts>
		<kineticLaw>
			<math xmlns="http://www.w3.org/1998/Math/MathML">
				<ci> FLUX_VALUE </ci>
			</math>
			<listOfParameters>
				<parameter id="LOWER_BOUND" value="-1000.00"/>
				<parameter id="UPPER_BOUND" value="1000.00"/>
				<parameter id="FLUX_VALUE" value="0"/>
				<parameter id="OBJECTIVE_COEFFICIENT" value="0"/>
			</listOfParameters>
		</kineticLaw>
	</reaction>
	<reaction id="R_EX_adrn_e_" name="adrenic acid exchange" reversible="true">
		<notes>
			<html xmlns="http://www.w3.org/1999/xhtml"><p>GENE_ASSOCIATION:</p></html>
		</notes>
		<listOfReactants>
			<speciesReference species="M_adrn_e" stoichiometry="1"/>
		</listOfReactants>
		<kineticLaw>
			<math xmlns="http://www.w3.org/1998/Math/MathML">
				<ci> FLUX_VALUE </ci>
			</math>
			<listOfParameters>
				<parameter id="LOWER_BOUND" value=" -1.00"/>
				<parameter id="UPPER_BOUND" value="1000.00"/>
				<parameter id="FLUX_VALUE" value="0"/>
				<parameter id="OBJECTIVE_COEFFICIENT" value="0"/>
			</listOfParameters>
		</kineticLaw>
	</reaction>
	<reaction id="R_EICOSTETCRNt" name="transport into the mitochondria  carnitine " reversible="false">
		<notes>
			<html xmlns="http://www.w3.org/1999/xhtml"><p>GENE_ASSOCIATION:(ENSMUSG00000032602)</p></html>
		</notes>
		<listOfReactants>
			<speciesReference species="M_eicostetcrn_c" stoichiometry="1"/>
		</listOfReactants>
		<listOfProducts>
			<speciesReference species="M_eicostetcrn_m" stoichiometry="1"/>
		</listOfProducts>
		<kineticLaw>
			<math xmlns="http://www.w3.org/1998/Math/MathML">
				<ci> FLUX_VALUE </ci>
			</math>
			<listOfParameters>
				<parameter id="LOWER_BOUND" value="  0.00"/>
				<parameter id="UPPER_BOUND" value="1000.00"/>
				<parameter id="FLUX_VALUE" value="0"/>
				<parameter id="OBJECTIVE_COEFFICIENT" value="0"/>
			</listOfParameters>
		</kineticLaw>
	</reaction>
	<reaction id="R_r2317" name="Resistance-Nodulation-Cell Division  RND  TCDB:2.A.60.1.2" reversible="true">
		<notes>
			<html xmlns="http://www.w3.org/1999/xhtml"><p>GENE_ASSOCIATION:</p></html>
		</notes>
		<listOfReactants>
			<speciesReference species="M_gthrd_c" stoichiometry="1"/>
			<speciesReference species="M_hco3_c" stoichiometry="1"/>
			<speciesReference species="M_leuktrB4_e" stoichiometry="1"/>
		</listOfReactants>
		<listOfProducts>
			<speciesReference species="M_gthrd_e" stoichiometry="1"/>
			<speciesReference species="M_leuktrB4_c" stoichiometry="1"/>
			<speciesReference species="M_hco3_e" stoichiometry="1"/>
		</listOfProducts>
		<kineticLaw>
			<math xmlns="http://www.w3.org/1998/Math/MathML">
				<ci> FLUX_VALUE </ci>
			</math>
			<listOfParameters>
				<parameter id="LOWER_BOUND" value="-1000.00"/>
				<parameter id="UPPER_BOUND" value="1000.00"/>
				<parameter id="FLUX_VALUE" value="0"/>
				<parameter id="OBJECTIVE_COEFFICIENT" value="0"/>
			</listOfParameters>
		</kineticLaw>
	</reaction>
	<reaction id="R_DNDPt51m" name="dCTP transport via dCDP antiport" reversible="false">
		<notes>
			<html xmlns="http://www.w3.org/1999/xhtml"><p>GENE_ASSOCIATION:(ENSMUSG00000020744)</p></html>
		</notes>
		<listOfReactants>
			<speciesReference species="M_dctp_c" stoichiometry="1"/>
			<speciesReference species="M_dcdp_m" stoichiometry="1"/>
		</listOfReactants>
		<listOfProducts>
			<speciesReference species="M_dctp_m" stoichiometry="1"/>
			<speciesReference species="M_dcdp_c" stoichiometry="1"/>
		</listOfProducts>
		<kineticLaw>
			<math xmlns="http://www.w3.org/1998/Math/MathML">
				<ci> FLUX_VALUE </ci>
			</math>
			<listOfParameters>
				<parameter id="LOWER_BOUND" value="  0.00"/>
				<parameter id="UPPER_BOUND" value="1000.00"/>
				<parameter id="FLUX_VALUE" value="0"/>
				<parameter id="OBJECTIVE_COEFFICIENT" value="0"/>
			</listOfParameters>
		</kineticLaw>
	</reaction>
	<reaction id="R_PROGLYPRO1c" name="hydrolysis of glycylproline in the small intestine for cellular uptake" reversible="true">
		<notes>
			<html xmlns="http://www.w3.org/1999/xhtml"><p>GENE_ASSOCIATION:</p></html>
		</notes>
		<listOfReactants>
			<speciesReference species="M_h2o_c" stoichiometry="1"/>
			<speciesReference species="M_progly_c" stoichiometry="1"/>
		</listOfReactants>
		<listOfProducts>
			<speciesReference species="M_pro_L_c" stoichiometry="1"/>
			<speciesReference species="M_gly_c" stoichiometry="1"/>
		</listOfProducts>
		<kineticLaw>
			<math xmlns="http://www.w3.org/1998/Math/MathML">
				<ci> FLUX_VALUE </ci>
			</math>
			<listOfParameters>
				<parameter id="LOWER_BOUND" value="-1000.00"/>
				<parameter id="UPPER_BOUND" value="1000.00"/>
				<parameter id="FLUX_VALUE" value="0"/>
				<parameter id="OBJECTIVE_COEFFICIENT" value="0"/>
			</listOfParameters>
		</kineticLaw>
	</reaction>
	<reaction id="R_GMPR" name="GMP reductase" reversible="false">
		<notes>
			<html xmlns="http://www.w3.org/1999/xhtml"><p>GENE_ASSOCIATION:(ENSMUSG00000000253) or (ENSMUSG00000002326)</p></html>
		</notes>
		<listOfReactants>
			<speciesReference species="M_h_c" stoichiometry="2"/>
			<speciesReference species="M_gmp_c" stoichiometry="1"/>
			<speciesReference species="M_nadph_c" stoichiometry="1"/>
		</listOfReactants>
		<listOfProducts>
			<speciesReference species="M_imp_c" stoichiometry="1"/>
			<speciesReference species="M_nadp_c" stoichiometry="1"/>
			<speciesReference species="M_nh4_c" stoichiometry="1"/>
		</listOfProducts>
		<kineticLaw>
			<math xmlns="http://www.w3.org/1998/Math/MathML">
				<ci> FLUX_VALUE </ci>
			</math>
			<listOfParameters>
				<parameter id="LOWER_BOUND" value="  0.00"/>
				<parameter id="UPPER_BOUND" value="1000.00"/>
				<parameter id="FLUX_VALUE" value="0"/>
				<parameter id="OBJECTIVE_COEFFICIENT" value="0"/>
			</listOfParameters>
		</kineticLaw>
	</reaction>
	<reaction id="R_FAOXC123C102x" name="fatty acid beta oxidation C12:3--C10:2 x" reversible="false">
		<notes>
			<html xmlns="http://www.w3.org/1999/xhtml"><p>GENE_ASSOCIATION:</p></html>
		</notes>
		<listOfReactants>
			<speciesReference species="M_nad_x" stoichiometry="1"/>
			<speciesReference species="M_coa_x" stoichiometry="1"/>
			<speciesReference species="M_h2o_x" stoichiometry="1"/>
			<speciesReference species="M_2dodtricoa_x" stoichiometry="1"/>
		</listOfReactants>
		<listOfProducts>
			<speciesReference species="M_dec47dicoa_x" stoichiometry="1"/>
			<speciesReference species="M_h_x" stoichiometry="1"/>
			<speciesReference species="M_accoa_x" stoichiometry="1"/>
			<speciesReference species="M_nadh_x" stoichiometry="1"/>
		</listOfProducts>
		<kineticLaw>
			<math xmlns="http://www.w3.org/1998/Math/MathML">
				<ci> FLUX_VALUE </ci>
			</math>
			<listOfParameters>
				<parameter id="LOWER_BOUND" value="  0.00"/>
				<parameter id="UPPER_BOUND" value="1000.00"/>
				<parameter id="FLUX_VALUE" value="0"/>
				<parameter id="OBJECTIVE_COEFFICIENT" value="0"/>
			</listOfParameters>
		</kineticLaw>
	</reaction>
	<reaction id="R_RE3385M" name="RE3385" reversible="false">
		<notes>
			<html xmlns="http://www.w3.org/1999/xhtml"><p>GENE_ASSOCIATION:(ENSMUSG00000020777)</p></html>
		</notes>
		<listOfReactants>
			<speciesReference species="M_CE5316_m" stoichiometry="1"/>
			<speciesReference species="M_o2_m" stoichiometry="1"/>
		</listOfReactants>
		<listOfProducts>
			<speciesReference species="M_CE5314_m" stoichiometry="1"/>
			<speciesReference species="M_h2o2_m" stoichiometry="1"/>
		</listOfProducts>
		<kineticLaw>
			<math xmlns="http://www.w3.org/1998/Math/MathML">
				<ci> FLUX_VALUE </ci>
			</math>
			<listOfParameters>
				<parameter id="LOWER_BOUND" value="  0.00"/>
				<parameter id="UPPER_BOUND" value="1000.00"/>
				<parameter id="FLUX_VALUE" value="0"/>
				<parameter id="OBJECTIVE_COEFFICIENT" value="0"/>
			</listOfParameters>
		</kineticLaw>
	</reaction>
	<reaction id="R_ADRNCRNt" name="transport into the mitochondria  carnitine " reversible="false">
		<notes>
			<html xmlns="http://www.w3.org/1999/xhtml"><p>GENE_ASSOCIATION:(ENSMUSG00000032602)</p></html>
		</notes>
		<listOfReactants>
			<speciesReference species="M_adrncrn_c" stoichiometry="1"/>
		</listOfReactants>
		<listOfProducts>
			<speciesReference species="M_adrncrn_m" stoichiometry="1"/>
		</listOfProducts>
		<kineticLaw>
			<math xmlns="http://www.w3.org/1998/Math/MathML">
				<ci> FLUX_VALUE </ci>
			</math>
			<listOfParameters>
				<parameter id="LOWER_BOUND" value="  0.00"/>
				<parameter id="UPPER_BOUND" value="1000.00"/>
				<parameter id="FLUX_VALUE" value="0"/>
				<parameter id="OBJECTIVE_COEFFICIENT" value="0"/>
			</listOfParameters>
		</kineticLaw>
	</reaction>
	<reaction id="R_DM_dctp_n_" name="DM dctp n " reversible="false">
		<notes>
			<html xmlns="http://www.w3.org/1999/xhtml"><p>GENE_ASSOCIATION:</p></html>
		</notes>
		<listOfReactants>
			<speciesReference species="M_dctp_n" stoichiometry="1"/>
		</listOfReactants>
		<kineticLaw>
			<math xmlns="http://www.w3.org/1998/Math/MathML">
				<ci> FLUX_VALUE </ci>
			</math>
			<listOfParameters>
				<parameter id="LOWER_BOUND" value="  0.00"/>
				<parameter id="UPPER_BOUND" value="1000.00"/>
				<parameter id="FLUX_VALUE" value="0"/>
				<parameter id="OBJECTIVE_COEFFICIENT" value="0"/>
			</listOfParameters>
		</kineticLaw>
	</reaction>
	<reaction id="R_EX_7thf_e_" name="heptaglutamyl folate  THF  exchange" reversible="true">
		<notes>
			<html xmlns="http://www.w3.org/1999/xhtml"><p>GENE_ASSOCIATION:</p></html>
		</notes>
		<listOfReactants>
			<speciesReference species="M_7thf_e" stoichiometry="1"/>
		</listOfReactants>
		<kineticLaw>
			<math xmlns="http://www.w3.org/1998/Math/MathML">
				<ci> FLUX_VALUE </ci>
			</math>
			<listOfParameters>
				<parameter id="LOWER_BOUND" value=" -1.00"/>
				<parameter id="UPPER_BOUND" value="1000.00"/>
				<parameter id="FLUX_VALUE" value="0"/>
				<parameter id="OBJECTIVE_COEFFICIENT" value="0"/>
			</listOfParameters>
		</kineticLaw>
	</reaction>
	<reaction id="R_EX_xolest2_hs_e_" name="cholesterol ester  from FULLR2  exchange" reversible="true">
		<notes>
			<html xmlns="http://www.w3.org/1999/xhtml"><p>GENE_ASSOCIATION:</p></html>
		</notes>
		<listOfReactants>
			<speciesReference species="M_xolest2_hs_e" stoichiometry="1"/>
		</listOfReactants>
		<kineticLaw>
			<math xmlns="http://www.w3.org/1998/Math/MathML">
				<ci> FLUX_VALUE </ci>
			</math>
			<listOfParameters>
				<parameter id="LOWER_BOUND" value=" -1.00"/>
				<parameter id="UPPER_BOUND" value="1000.00"/>
				<parameter id="FLUX_VALUE" value="0"/>
				<parameter id="OBJECTIVE_COEFFICIENT" value="0"/>
			</listOfParameters>
		</kineticLaw>
	</reaction>
	<reaction id="R_DHCR242r" name="24-dehydrocholesterol reductase [Precursor]" reversible="false">
		<notes>
			<html xmlns="http://www.w3.org/1999/xhtml"><p>GENE_ASSOCIATION:(ENSMUSG00000034926)</p></html>
		</notes>
		<listOfReactants>
			<speciesReference species="M_fadh2_r" stoichiometry="1"/>
			<speciesReference species="M_chlstol_r" stoichiometry="1"/>
		</listOfReactants>
		<listOfProducts>
			<speciesReference species="M_fad_r" stoichiometry="1"/>
			<speciesReference species="M_lthstrl_r" stoichiometry="1"/>
		</listOfProducts>
		<kineticLaw>
			<math xmlns="http://www.w3.org/1998/Math/MathML">
				<ci> FLUX_VALUE </ci>
			</math>
			<listOfParameters>
				<parameter id="LOWER_BOUND" value="  0.00"/>
				<parameter id="UPPER_BOUND" value="1000.00"/>
				<parameter id="FLUX_VALUE" value="0"/>
				<parameter id="OBJECTIVE_COEFFICIENT" value="0"/>
			</listOfParameters>
		</kineticLaw>
	</reaction>
	<reaction id="R_S6TASE14ly" name="N-acetylglucosamine-6-sulfatase, lysosomal" reversible="true">
		<notes>
			<html xmlns="http://www.w3.org/1999/xhtml"><p>GENE_ASSOCIATION:(ENSMUSG00000034707)</p></html>
		</notes>
		<listOfReactants>
			<speciesReference species="M_h2o_l" stoichiometry="1"/>
			<speciesReference species="M_ksi_deg15_l" stoichiometry="1"/>
		</listOfReactants>
		<listOfProducts>
			<speciesReference species="M_ksi_deg16_l" stoichiometry="1"/>
			<speciesReference species="M_h_l" stoichiometry="1"/>
			<speciesReference species="M_so4_l" stoichiometry="1"/>
		</listOfProducts>
		<kineticLaw>
			<math xmlns="http://www.w3.org/1998/Math/MathML">
				<ci> FLUX_VALUE </ci>
			</math>
			<listOfParameters>
				<parameter id="LOWER_BOUND" value="-1000.00"/>
				<parameter id="UPPER_BOUND" value="1000.00"/>
				<parameter id="FLUX_VALUE" value="0"/>
				<parameter id="OBJECTIVE_COEFFICIENT" value="0"/>
			</listOfParameters>
		</kineticLaw>
	</reaction>
	<reaction id="R_10FTHF7GLUtl" name="7-glutamyl-10FTHF transport, lysosomal" reversible="false">
		<notes>
			<html xmlns="http://www.w3.org/1999/xhtml"><p>GENE_ASSOCIATION:</p></html>
		</notes>
		<listOfReactants>
			<speciesReference species="M_10fthf7glu_c" stoichiometry="1"/>
		</listOfReactants>
		<listOfProducts>
			<speciesReference species="M_10fthf7glu_l" stoichiometry="1"/>
		</listOfProducts>
		<kineticLaw>
			<math xmlns="http://www.w3.org/1998/Math/MathML">
				<ci> FLUX_VALUE </ci>
			</math>
			<listOfParameters>
				<parameter id="LOWER_BOUND" value="  0.00"/>
				<parameter id="UPPER_BOUND" value="1000.00"/>
				<parameter id="FLUX_VALUE" value="0"/>
				<parameter id="OBJECTIVE_COEFFICIENT" value="0"/>
			</listOfParameters>
		</kineticLaw>
	</reaction>
	<reaction id="R_GLCt2_2" name="D-glucose transport in via proton symport" reversible="true">
		<notes>
			<html xmlns="http://www.w3.org/1999/xhtml"><p>GENE_ASSOCIATION:(ENSMUSG00000011034)</p></html>
		</notes>
		<listOfReactants>
			<speciesReference species="M_glc_D_e" stoichiometry="1"/>
			<speciesReference species="M_h_e" stoichiometry="2"/>
		</listOfReactants>
		<listOfProducts>
			<speciesReference species="M_h_c" stoichiometry="2"/>
			<speciesReference species="M_glc_D_c" stoichiometry="1"/>
		</listOfProducts>
		<kineticLaw>
			<math xmlns="http://www.w3.org/1998/Math/MathML">
				<ci> FLUX_VALUE </ci>
			</math>
			<listOfParameters>
				<parameter id="LOWER_BOUND" value="-1000.00"/>
				<parameter id="UPPER_BOUND" value="1000.00"/>
				<parameter id="FLUX_VALUE" value="0"/>
				<parameter id="OBJECTIVE_COEFFICIENT" value="0"/>
			</listOfParameters>
		</kineticLaw>
	</reaction>
	<reaction id="R_PNTEHe" name="PNTEHe" reversible="false">
		<notes>
			<html xmlns="http://www.w3.org/1999/xhtml"><p>GENE_ASSOCIATION:</p></html>
		</notes>
		<listOfReactants>
			<speciesReference species="M_ptth_e" stoichiometry="1"/>
			<speciesReference species="M_h2o_e" stoichiometry="1"/>
		</listOfReactants>
		<listOfProducts>
			<speciesReference species="M_cysam_e" stoichiometry="1"/>
			<speciesReference species="M_pnto_R_e" stoichiometry="1"/>
		</listOfProducts>
		<kineticLaw>
			<math xmlns="http://www.w3.org/1998/Math/MathML">
				<ci> FLUX_VALUE </ci>
			</math>
			<listOfParameters>
				<parameter id="LOWER_BOUND" value="  0.00"/>
				<parameter id="UPPER_BOUND" value="1000.00"/>
				<parameter id="FLUX_VALUE" value="0"/>
				<parameter id="OBJECTIVE_COEFFICIENT" value="0"/>
			</listOfParameters>
		</kineticLaw>
	</reaction>
	<reaction id="R_GGH_7THFl" name="Gamma-glutamyl hydrolase  7THF , lysosomal" reversible="false">
		<notes>
			<html xmlns="http://www.w3.org/1999/xhtml"><p>GENE_ASSOCIATION:(ENSMUSG00000073987)</p></html>
		</notes>
		<listOfReactants>
			<speciesReference species="M_7thf_l" stoichiometry="1"/>
			<speciesReference species="M_h2o_l" stoichiometry="1"/>
		</listOfReactants>
		<listOfProducts>
			<speciesReference species="M_glu_L_l" stoichiometry="1"/>
			<speciesReference species="M_6thf_l" stoichiometry="1"/>
		</listOfProducts>
		<kineticLaw>
			<math xmlns="http://www.w3.org/1998/Math/MathML">
				<ci> FLUX_VALUE </ci>
			</math>
			<listOfParameters>
				<parameter id="LOWER_BOUND" value="  0.00"/>
				<parameter id="UPPER_BOUND" value="1000.00"/>
				<parameter id="FLUX_VALUE" value="0"/>
				<parameter id="OBJECTIVE_COEFFICIENT" value="0"/>
			</listOfParameters>
		</kineticLaw>
	</reaction>
	<reaction id="R_CLHCO3tex2" name="chloride transport via bicarbonate countertransport  2:1 " reversible="false">
		<notes>
			<html xmlns="http://www.w3.org/1999/xhtml"><p>GENE_ASSOCIATION:(ENSMUSG00000023473)</p></html>
		</notes>
		<listOfReactants>
			<speciesReference species="M_cl_e" stoichiometry="2"/>
			<speciesReference species="M_hco3_c" stoichiometry="1"/>
		</listOfReactants>
		<listOfProducts>
			<speciesReference species="M_cl_c" stoichiometry="2"/>
			<speciesReference species="M_hco3_e" stoichiometry="1"/>
		</listOfProducts>
		<kineticLaw>
			<math xmlns="http://www.w3.org/1998/Math/MathML">
				<ci> FLUX_VALUE </ci>
			</math>
			<listOfParameters>
				<parameter id="LOWER_BOUND" value="  0.00"/>
				<parameter id="UPPER_BOUND" value="1000.00"/>
				<parameter id="FLUX_VALUE" value="0"/>
				<parameter id="OBJECTIVE_COEFFICIENT" value="0"/>
			</listOfParameters>
		</kineticLaw>
	</reaction>
	<reaction id="R_FACOAL160i" name="C160 fatty acid activation" reversible="false">
		<notes>
			<html xmlns="http://www.w3.org/1999/xhtml"><p>GENE_ASSOCIATION:(ENSMUSG00000018796) or (ENSMUSG00000024981) or (ENSMUSG00000032883)</p></html>
		</notes>
		<listOfReactants>
			<speciesReference species="M_atp_c" stoichiometry="1"/>
			<speciesReference species="M_hdca_c" stoichiometry="1"/>
			<speciesReference species="M_coa_c" stoichiometry="1"/>
		</listOfReactants>
		<listOfProducts>
			<speciesReference species="M_pmtcoa_c" stoichiometry="1"/>
			<speciesReference species="M_ppi_c" stoichiometry="1"/>
			<speciesReference species="M_amp_c" stoichiometry="1"/>
		</listOfProducts>
		<kineticLaw>
			<math xmlns="http://www.w3.org/1998/Math/MathML">
				<ci> FLUX_VALUE </ci>
			</math>
			<listOfParameters>
				<parameter id="LOWER_BOUND" value="  0.00"/>
				<parameter id="UPPER_BOUND" value="1000.00"/>
				<parameter id="FLUX_VALUE" value="0"/>
				<parameter id="OBJECTIVE_COEFFICIENT" value="0"/>
			</listOfParameters>
		</kineticLaw>
	</reaction>
	<reaction id="R_r2231" name="Resistance-Nodulation-Cell Division  RND  TCDB:2.A.60.1.5" reversible="true">
		<notes>
			<html xmlns="http://www.w3.org/1999/xhtml"><p>GENE_ASSOCIATION:</p></html>
		</notes>
		<listOfReactants>
			<speciesReference species="M_bildglcur_e" stoichiometry="1"/>
			<speciesReference species="M_HC02200_c" stoichiometry="1"/>
			<speciesReference species="M_hco3_c" stoichiometry="1"/>
		</listOfReactants>
		<listOfProducts>
			<speciesReference species="M_bildglcur_c" stoichiometry="1"/>
			<speciesReference species="M_hco3_e" stoichiometry="1"/>
			<speciesReference species="M_HC02200_e" stoichiometry="1"/>
		</listOfProducts>
		<kineticLaw>
			<math xmlns="http://www.w3.org/1998/Math/MathML">
				<ci> FLUX_VALUE </ci>
			</math>
			<listOfParameters>
				<parameter id="LOWER_BOUND" value="  0.00"/>
				<parameter id="UPPER_BOUND" value="  0.00"/>
				<parameter id="FLUX_VALUE" value="0"/>
				<parameter id="OBJECTIVE_COEFFICIENT" value="0"/>
			</listOfParameters>
		</kineticLaw>
	</reaction>
	<reaction id="R_RE3243R" name="RE3243" reversible="true">
		<notes>
			<html xmlns="http://www.w3.org/1999/xhtml"><p>GENE_ASSOCIATION:(ENSMUSG00000006390)</p></html>
		</notes>
		<listOfReactants>
			<speciesReference species="M_CE5161_r" stoichiometry="1"/>
		</listOfReactants>
		<listOfProducts>
			<speciesReference species="M_h2o_r" stoichiometry="1"/>
			<speciesReference species="M_CE5162_r" stoichiometry="1"/>
		</listOfProducts>
		<kineticLaw>
			<math xmlns="http://www.w3.org/1998/Math/MathML">
				<ci> FLUX_VALUE </ci>
			</math>
			<listOfParameters>
				<parameter id="LOWER_BOUND" value="-1000.00"/>
				<parameter id="UPPER_BOUND" value="1000.00"/>
				<parameter id="FLUX_VALUE" value="0"/>
				<parameter id="OBJECTIVE_COEFFICIENT" value="0"/>
			</listOfParameters>
		</kineticLaw>
	</reaction>
	<reaction id="R_RE3247X" name="RE3247" reversible="false">
		<notes>
			<html xmlns="http://www.w3.org/1999/xhtml"><p>GENE_ASSOCIATION:(ENSMUSG00000029098) or (ENSMUSG00000021751) or (ENSMUSG00000020777)</p></html>
		</notes>
		<listOfReactants>
			<speciesReference species="M_CE5166_x" stoichiometry="1"/>
			<speciesReference species="M_o2_x" stoichiometry="1"/>
		</listOfReactants>
		<listOfProducts>
			<speciesReference species="M_h2o2_x" stoichiometry="1"/>
			<speciesReference species="M_cholcoads_x" stoichiometry="1"/>
		</listOfProducts>
		<kineticLaw>
			<math xmlns="http://www.w3.org/1998/Math/MathML">
				<ci> FLUX_VALUE </ci>
			</math>
			<listOfParameters>
				<parameter id="LOWER_BOUND" value="  0.00"/>
				<parameter id="UPPER_BOUND" value="1000.00"/>
				<parameter id="FLUX_VALUE" value="0"/>
				<parameter id="OBJECTIVE_COEFFICIENT" value="0"/>
			</listOfParameters>
		</kineticLaw>
	</reaction>
	<reaction id="R_PROSTGE2t" name="prostaglandin transport via bicarbonate countertransport" reversible="true">
		<notes>
			<html xmlns="http://www.w3.org/1999/xhtml"><p>GENE_ASSOCIATION:(ENSMUSG00000032548) or (ENSMUSG00000030237) or (ENSMUSG00000025790) or (ENSMUSG00000038963)</p></html>
		</notes>
		<listOfReactants>
			<speciesReference species="M_hco3_c" stoichiometry="1"/>
			<speciesReference species="M_prostge2_e" stoichiometry="1"/>
		</listOfReactants>
		<listOfProducts>
			<speciesReference species="M_hco3_e" stoichiometry="1"/>
			<speciesReference species="M_prostge2_c" stoichiometry="1"/>
		</listOfProducts>
		<kineticLaw>
			<math xmlns="http://www.w3.org/1998/Math/MathML">
				<ci> FLUX_VALUE </ci>
			</math>
			<listOfParameters>
				<parameter id="LOWER_BOUND" value="-1000.00"/>
				<parameter id="UPPER_BOUND" value="1000.00"/>
				<parameter id="FLUX_VALUE" value="0"/>
				<parameter id="OBJECTIVE_COEFFICIENT" value="0"/>
			</listOfParameters>
		</kineticLaw>
	</reaction>
	<reaction id="R_EX_pan4p_e_" name="exchange reaction for pan4p" reversible="true">
		<notes>
			<html xmlns="http://www.w3.org/1999/xhtml"><p>GENE_ASSOCIATION:</p></html>
		</notes>
		<listOfReactants>
			<speciesReference species="M_pan4p_e" stoichiometry="1"/>
		</listOfReactants>
		<kineticLaw>
			<math xmlns="http://www.w3.org/1998/Math/MathML">
				<ci> FLUX_VALUE </ci>
			</math>
			<listOfParameters>
				<parameter id="LOWER_BOUND" value="-1000.00"/>
				<parameter id="UPPER_BOUND" value="1000.00"/>
				<parameter id="FLUX_VALUE" value="0"/>
				<parameter id="OBJECTIVE_COEFFICIENT" value="0"/>
			</listOfParameters>
		</kineticLaw>
	</reaction>
	<reaction id="R_r2190" name="Resistance-Nodulation-Cell Division  RND  TCDB:2.A.60.1.14" reversible="true">
		<notes>
			<html xmlns="http://www.w3.org/1999/xhtml"><p>GENE_ASSOCIATION:(ENSMUSG00000032902)</p></html>
		</notes>
		<listOfReactants>
			<speciesReference species="M_HC02199_c" stoichiometry="1"/>
			<speciesReference species="M_HC02220_e" stoichiometry="1"/>
			<speciesReference species="M_hco3_c" stoichiometry="1"/>
		</listOfReactants>
		<listOfProducts>
			<speciesReference species="M_HC02199_e" stoichiometry="1"/>
			<speciesReference species="M_hco3_e" stoichiometry="1"/>
			<speciesReference species="M_HC02220_c" stoichiometry="1"/>
		</listOfProducts>
		<kineticLaw>
			<math xmlns="http://www.w3.org/1998/Math/MathML">
				<ci> FLUX_VALUE </ci>
			</math>
			<listOfParameters>
				<parameter id="LOWER_BOUND" value="  0.00"/>
				<parameter id="UPPER_BOUND" value="  0.00"/>
				<parameter id="FLUX_VALUE" value="0"/>
				<parameter id="OBJECTIVE_COEFFICIENT" value="0"/>
			</listOfParameters>
		</kineticLaw>
	</reaction>
	<reaction id="R_URIt5le" name="uridine transport in via sodium symport  1:2 " reversible="false">
		<notes>
			<html xmlns="http://www.w3.org/1999/xhtml"><p>GENE_ASSOCIATION:(ENSMUSG00000021553)</p></html>
		</notes>
		<listOfReactants>
			<speciesReference species="M_na1_e" stoichiometry="2"/>
			<speciesReference species="M_uri_e" stoichiometry="1"/>
		</listOfReactants>
		<listOfProducts>
			<speciesReference species="M_na1_c" stoichiometry="2"/>
			<speciesReference species="M_uri_c" stoichiometry="1"/>
		</listOfProducts>
		<kineticLaw>
			<math xmlns="http://www.w3.org/1998/Math/MathML">
				<ci> FLUX_VALUE </ci>
			</math>
			<listOfParameters>
				<parameter id="LOWER_BOUND" value="  0.00"/>
				<parameter id="UPPER_BOUND" value="1000.00"/>
				<parameter id="FLUX_VALUE" value="0"/>
				<parameter id="OBJECTIVE_COEFFICIENT" value="0"/>
			</listOfParameters>
		</kineticLaw>
	</reaction>
	<reaction id="R_TPI" name="triose-phosphate isomerase" reversible="true">
		<notes>
			<html xmlns="http://www.w3.org/1999/xhtml"><p>GENE_ASSOCIATION:(ENSMUSG00000023456)</p></html>
		</notes>
		<listOfReactants>
			<speciesReference species="M_dhap_c" stoichiometry="1"/>
		</listOfReactants>
		<listOfProducts>
			<speciesReference species="M_g3p_c" stoichiometry="1"/>
		</listOfProducts>
		<kineticLaw>
			<math xmlns="http://www.w3.org/1998/Math/MathML">
				<ci> FLUX_VALUE </ci>
			</math>
			<listOfParameters>
				<parameter id="LOWER_BOUND" value="-1000.00"/>
				<parameter id="UPPER_BOUND" value="1000.00"/>
				<parameter id="FLUX_VALUE" value="0"/>
				<parameter id="OBJECTIVE_COEFFICIENT" value="0"/>
			</listOfParameters>
		</kineticLaw>
	</reaction>
	<reaction id="R_EX_dopa_e_" name="Dopamine exchange" reversible="true">
		<notes>
			<html xmlns="http://www.w3.org/1999/xhtml"><p>GENE_ASSOCIATION:</p></html>
		</notes>
		<listOfReactants>
			<speciesReference species="M_dopa_e" stoichiometry="1"/>
		</listOfReactants>
		<kineticLaw>
			<math xmlns="http://www.w3.org/1998/Math/MathML">
				<ci> FLUX_VALUE </ci>
			</math>
			<listOfParameters>
				<parameter id="LOWER_BOUND" value=" -1.00"/>
				<parameter id="UPPER_BOUND" value="1000.00"/>
				<parameter id="FLUX_VALUE" value="0"/>
				<parameter id="OBJECTIVE_COEFFICIENT" value="0"/>
			</listOfParameters>
		</kineticLaw>
	</reaction>
	<reaction id="R_FAOXC5OHc" name=" 3-hydroxyisovalerylcoa--3-hydroxyisovalerylcarnitine c" reversible="true">
		<notes>
			<html xmlns="http://www.w3.org/1999/xhtml"><p>GENE_ASSOCIATION:</p></html>
		</notes>
		<listOfReactants>
			<speciesReference species="M_3ivcoa_c" stoichiometry="1"/>
			<speciesReference species="M_crn_c" stoichiometry="1"/>
		</listOfReactants>
		<listOfProducts>
			<speciesReference species="M_3ivcrn_c" stoichiometry="1"/>
			<speciesReference species="M_coa_c" stoichiometry="1"/>
		</listOfProducts>
		<kineticLaw>
			<math xmlns="http://www.w3.org/1998/Math/MathML">
				<ci> FLUX_VALUE </ci>
			</math>
			<listOfParameters>
				<parameter id="LOWER_BOUND" value="-1000.00"/>
				<parameter id="UPPER_BOUND" value="1000.00"/>
				<parameter id="FLUX_VALUE" value="0"/>
				<parameter id="OBJECTIVE_COEFFICIENT" value="0"/>
			</listOfParameters>
		</kineticLaw>
	</reaction>
	<reaction id="R_TMNDNCCPT2" name="carnitine transferase" reversible="false">
		<notes>
			<html xmlns="http://www.w3.org/1999/xhtml"><p>GENE_ASSOCIATION:(ENSMUSG00000028607)</p></html>
		</notes>
		<listOfReactants>
			<speciesReference species="M_tmndnccrn_m" stoichiometry="1"/>
			<speciesReference species="M_coa_m" stoichiometry="1"/>
		</listOfReactants>
		<listOfProducts>
			<speciesReference species="M_tmndnccoa_m" stoichiometry="1"/>
			<speciesReference species="M_crn_m" stoichiometry="1"/>
		</listOfProducts>
		<kineticLaw>
			<math xmlns="http://www.w3.org/1998/Math/MathML">
				<ci> FLUX_VALUE </ci>
			</math>
			<listOfParameters>
				<parameter id="LOWER_BOUND" value="  0.00"/>
				<parameter id="UPPER_BOUND" value="1000.00"/>
				<parameter id="FLUX_VALUE" value="0"/>
				<parameter id="OBJECTIVE_COEFFICIENT" value="0"/>
			</listOfParameters>
		</kineticLaw>
	</reaction>
	<reaction id="R_THMDt5le" name="thymidine transport  1:2 Na/Thymd cotransport " reversible="false">
		<notes>
			<html xmlns="http://www.w3.org/1999/xhtml"><p>GENE_ASSOCIATION:(ENSMUSG00000021553)</p></html>
		</notes>
		<listOfReactants>
			<speciesReference species="M_thymd_e" stoichiometry="1"/>
			<speciesReference species="M_na1_e" stoichiometry="2"/>
		</listOfReactants>
		<listOfProducts>
			<speciesReference species="M_thymd_c" stoichiometry="1"/>
			<speciesReference species="M_na1_c" stoichiometry="2"/>
		</listOfProducts>
		<kineticLaw>
			<math xmlns="http://www.w3.org/1998/Math/MathML">
				<ci> FLUX_VALUE </ci>
			</math>
			<listOfParameters>
				<parameter id="LOWER_BOUND" value="  0.00"/>
				<parameter id="UPPER_BOUND" value="1000.00"/>
				<parameter id="FLUX_VALUE" value="0"/>
				<parameter id="OBJECTIVE_COEFFICIENT" value="0"/>
			</listOfParameters>
		</kineticLaw>
	</reaction>
	<reaction id="R_C142OHe" name="excretion of C14:2-OH" reversible="false">
		<notes>
			<html xmlns="http://www.w3.org/1999/xhtml"><p>GENE_ASSOCIATION:</p></html>
		</notes>
		<listOfReactants>
			<speciesReference species="M_3ttetddcoacrn_c" stoichiometry="1"/>
		</listOfReactants>
		<listOfProducts>
			<speciesReference species="M_3ttetddcoacrn_e" stoichiometry="1"/>
		</listOfProducts>
		<kineticLaw>
			<math xmlns="http://www.w3.org/1998/Math/MathML">
				<ci> FLUX_VALUE </ci>
			</math>
			<listOfParameters>
				<parameter id="LOWER_BOUND" value="  0.00"/>
				<parameter id="UPPER_BOUND" value="1000.00"/>
				<parameter id="FLUX_VALUE" value="0"/>
				<parameter id="OBJECTIVE_COEFFICIENT" value="0"/>
			</listOfParameters>
		</kineticLaw>
	</reaction>
	<reaction id="R_FATP5t" name="fatty acid electroneutral transport" reversible="true">
		<notes>
			<html xmlns="http://www.w3.org/1999/xhtml"><p>GENE_ASSOCIATION:(ENSMUSG00000030382)</p></html>
		</notes>
		<listOfReactants>
			<speciesReference species="M_na1_c" stoichiometry="1"/>
			<speciesReference species="M_arachd_c" stoichiometry="1"/>
		</listOfReactants>
		<listOfProducts>
			<speciesReference species="M_arachd_e" stoichiometry="1"/>
			<speciesReference species="M_na1_e" stoichiometry="1"/>
		</listOfProducts>
		<kineticLaw>
			<math xmlns="http://www.w3.org/1998/Math/MathML">
				<ci> FLUX_VALUE </ci>
			</math>
			<listOfParameters>
				<parameter id="LOWER_BOUND" value="-1000.00"/>
				<parameter id="UPPER_BOUND" value="1000.00"/>
				<parameter id="FLUX_VALUE" value="0"/>
				<parameter id="OBJECTIVE_COEFFICIENT" value="0"/>
			</listOfParameters>
		</kineticLaw>
	</reaction>
	<reaction id="R_r2494" name="Resistance-Nodulation-Cell Division  RND  TCDB:2.A.60.1.14" reversible="true">
		<notes>
			<html xmlns="http://www.w3.org/1999/xhtml"><p>GENE_ASSOCIATION:</p></html>
		</notes>
		<listOfReactants>
			<speciesReference species="M_HC02199_e" stoichiometry="1"/>
			<speciesReference species="M_dopa_c" stoichiometry="1"/>
			<speciesReference species="M_hco3_e" stoichiometry="1"/>
		</listOfReactants>
		<listOfProducts>
			<speciesReference species="M_HC02199_c" stoichiometry="1"/>
			<speciesReference species="M_dopa_e" stoichiometry="1"/>
			<speciesReference species="M_hco3_c" stoichiometry="1"/>
		</listOfProducts>
		<kineticLaw>
			<math xmlns="http://www.w3.org/1998/Math/MathML">
				<ci> FLUX_VALUE </ci>
			</math>
			<listOfParameters>
				<parameter id="LOWER_BOUND" value="  0.00"/>
				<parameter id="UPPER_BOUND" value="  0.00"/>
				<parameter id="FLUX_VALUE" value="0"/>
				<parameter id="OBJECTIVE_COEFFICIENT" value="0"/>
			</listOfParameters>
		</kineticLaw>
	</reaction>
	<reaction id="R_EX_glyc_e_" name="Glycerol exchange" reversible="true">
		<notes>
			<html xmlns="http://www.w3.org/1999/xhtml"><p>GENE_ASSOCIATION:</p></html>
		</notes>
		<listOfReactants>
			<speciesReference species="M_glyc_e" stoichiometry="1"/>
		</listOfReactants>
		<kineticLaw>
			<math xmlns="http://www.w3.org/1998/Math/MathML">
				<ci> FLUX_VALUE </ci>
			</math>
			<listOfParameters>
				<parameter id="LOWER_BOUND" value="-1000.00"/>
				<parameter id="UPPER_BOUND" value="  0.00"/>
				<parameter id="FLUX_VALUE" value="0"/>
				<parameter id="OBJECTIVE_COEFFICIENT" value="0"/>
			</listOfParameters>
		</kineticLaw>
	</reaction>
	<reaction id="R_EX_c5dc" name="exchange reaction for glutaryl carnitine" reversible="true">
		<notes>
			<html xmlns="http://www.w3.org/1999/xhtml"><p>GENE_ASSOCIATION:</p></html>
		</notes>
		<listOfReactants>
			<speciesReference species="M_c5dc_e" stoichiometry="1"/>
		</listOfReactants>
		<kineticLaw>
			<math xmlns="http://www.w3.org/1998/Math/MathML">
				<ci> FLUX_VALUE </ci>
			</math>
			<listOfParameters>
				<parameter id="LOWER_BOUND" value="-1000.00"/>
				<parameter id="UPPER_BOUND" value="1000.00"/>
				<parameter id="FLUX_VALUE" value="0"/>
				<parameter id="OBJECTIVE_COEFFICIENT" value="0"/>
			</listOfParameters>
		</kineticLaw>
	</reaction>
	<reaction id="R_EICOSTETCPT2" name="carnitine transferase" reversible="false">
		<notes>
			<html xmlns="http://www.w3.org/1999/xhtml"><p>GENE_ASSOCIATION:(ENSMUSG00000028607)</p></html>
		</notes>
		<listOfReactants>
			<speciesReference species="M_eicostetcrn_m" stoichiometry="1"/>
			<speciesReference species="M_coa_m" stoichiometry="1"/>
		</listOfReactants>
		<listOfProducts>
			<speciesReference species="M_eicostetcoa_m" stoichiometry="1"/>
			<speciesReference species="M_crn_m" stoichiometry="1"/>
		</listOfProducts>
		<kineticLaw>
			<math xmlns="http://www.w3.org/1998/Math/MathML">
				<ci> FLUX_VALUE </ci>
			</math>
			<listOfParameters>
				<parameter id="LOWER_BOUND" value="  0.00"/>
				<parameter id="UPPER_BOUND" value="1000.00"/>
				<parameter id="FLUX_VALUE" value="0"/>
				<parameter id="OBJECTIVE_COEFFICIENT" value="0"/>
			</listOfParameters>
		</kineticLaw>
	</reaction>
	<reaction id="R_r1148" name="Active transport" reversible="true">
		<notes>
			<html xmlns="http://www.w3.org/1999/xhtml"><p>GENE_ASSOCIATION:</p></html>
		</notes>
		<listOfReactants>
			<speciesReference species="M_akg_c" stoichiometry="1"/>
			<speciesReference species="M_icit_x" stoichiometry="1"/>
		</listOfReactants>
		<listOfProducts>
			<speciesReference species="M_akg_x" stoichiometry="1"/>
			<speciesReference species="M_icit_c" stoichiometry="1"/>
		</listOfProducts>
		<kineticLaw>
			<math xmlns="http://www.w3.org/1998/Math/MathML">
				<ci> FLUX_VALUE </ci>
			</math>
			<listOfParameters>
				<parameter id="LOWER_BOUND" value="-1000.00"/>
				<parameter id="UPPER_BOUND" value="1000.00"/>
				<parameter id="FLUX_VALUE" value="0"/>
				<parameter id="OBJECTIVE_COEFFICIENT" value="0"/>
			</listOfParameters>
		</kineticLaw>
	</reaction>
	<reaction id="R_EBP1r" name="3-beta-hydroxysteroid-delta 8 ,delta 7 -isomerase" reversible="false">
		<notes>
			<html xmlns="http://www.w3.org/1999/xhtml"><p>GENE_ASSOCIATION:(ENSMUSG00000031168)</p></html>
		</notes>
		<listOfReactants>
			<speciesReference species="M_zymst_r" stoichiometry="1"/>
		</listOfReactants>
		<listOfProducts>
			<speciesReference species="M_chlstol_r" stoichiometry="1"/>
		</listOfProducts>
		<kineticLaw>
			<math xmlns="http://www.w3.org/1998/Math/MathML">
				<ci> FLUX_VALUE </ci>
			</math>
			<listOfParameters>
				<parameter id="LOWER_BOUND" value="  0.00"/>
				<parameter id="UPPER_BOUND" value="1000.00"/>
				<parameter id="FLUX_VALUE" value="0"/>
				<parameter id="OBJECTIVE_COEFFICIENT" value="0"/>
			</listOfParameters>
		</kineticLaw>
	</reaction>
	<reaction id="R_EX_5fthf_e_" name="5-Formyltetrahydrofolate exchange" reversible="true">
		<notes>
			<html xmlns="http://www.w3.org/1999/xhtml"><p>GENE_ASSOCIATION:</p></html>
		</notes>
		<listOfReactants>
			<speciesReference species="M_5fthf_e" stoichiometry="1"/>
		</listOfReactants>
		<kineticLaw>
			<math xmlns="http://www.w3.org/1998/Math/MathML">
				<ci> FLUX_VALUE </ci>
			</math>
			<listOfParameters>
				<parameter id="LOWER_BOUND" value=" -1.00"/>
				<parameter id="UPPER_BOUND" value="1000.00"/>
				<parameter id="FLUX_VALUE" value="0"/>
				<parameter id="OBJECTIVE_COEFFICIENT" value="0"/>
			</listOfParameters>
		</kineticLaw>
	</reaction>
	<reaction id="R_r2316" name="Resistance-Nodulation-Cell Division  RND  TCDB:2.A.60.1.2" reversible="true">
		<notes>
			<html xmlns="http://www.w3.org/1999/xhtml"><p>GENE_ASSOCIATION:</p></html>
		</notes>
		<listOfReactants>
			<speciesReference species="M_gthrd_c" stoichiometry="1"/>
			<speciesReference species="M_leuktrA4_e" stoichiometry="1"/>
			<speciesReference species="M_hco3_c" stoichiometry="1"/>
		</listOfReactants>
		<listOfProducts>
			<speciesReference species="M_leuktrA4_c" stoichiometry="1"/>
			<speciesReference species="M_gthrd_e" stoichiometry="1"/>
			<speciesReference species="M_hco3_e" stoichiometry="1"/>
		</listOfProducts>
		<kineticLaw>
			<math xmlns="http://www.w3.org/1998/Math/MathML">
				<ci> FLUX_VALUE </ci>
			</math>
			<listOfParameters>
				<parameter id="LOWER_BOUND" value="-1000.00"/>
				<parameter id="UPPER_BOUND" value="1000.00"/>
				<parameter id="FLUX_VALUE" value="0"/>
				<parameter id="OBJECTIVE_COEFFICIENT" value="0"/>
			</listOfParameters>
		</kineticLaw>
	</reaction>
	<reaction id="R_NDP8" name="nucleoside-diphosphatase  dUDP " reversible="false">
		<notes>
			<html xmlns="http://www.w3.org/1999/xhtml"><p>GENE_ASSOCIATION:(ENSMUSG00000026281)</p></html>
		</notes>
		<listOfReactants>
			<speciesReference species="M_h2o_c" stoichiometry="1"/>
			<speciesReference species="M_dudp_c" stoichiometry="1"/>
		</listOfReactants>
		<listOfProducts>
			<speciesReference species="M_dump_c" stoichiometry="1"/>
			<speciesReference species="M_h_c" stoichiometry="1"/>
			<speciesReference species="M_pi_c" stoichiometry="1"/>
		</listOfProducts>
		<kineticLaw>
			<math xmlns="http://www.w3.org/1998/Math/MathML">
				<ci> FLUX_VALUE </ci>
			</math>
			<listOfParameters>
				<parameter id="LOWER_BOUND" value="  0.00"/>
				<parameter id="UPPER_BOUND" value="1000.00"/>
				<parameter id="FLUX_VALUE" value="0"/>
				<parameter id="OBJECTIVE_COEFFICIENT" value="0"/>
			</listOfParameters>
		</kineticLaw>
	</reaction>
	<reaction id="R_r0439" name="Palmitoyl-CoA:L-carnitine O-palmitoyltransferase Fatty acid metabolism EC:2.3.1.21" reversible="true">
		<notes>
			<html xmlns="http://www.w3.org/1999/xhtml"><p>GENE_ASSOCIATION:</p></html>
		</notes>
		<listOfReactants>
			<speciesReference species="M_crn_c" stoichiometry="1"/>
			<speciesReference species="M_lnlccoa_c" stoichiometry="1"/>
		</listOfReactants>
		<listOfProducts>
			<speciesReference species="M_coa_c" stoichiometry="1"/>
			<speciesReference species="M_HC10855_c" stoichiometry="1"/>
		</listOfProducts>
		<kineticLaw>
			<math xmlns="http://www.w3.org/1998/Math/MathML">
				<ci> FLUX_VALUE </ci>
			</math>
			<listOfParameters>
				<parameter id="LOWER_BOUND" value="  0.00"/>
				<parameter id="UPPER_BOUND" value="  0.00"/>
				<parameter id="FLUX_VALUE" value="0"/>
				<parameter id="OBJECTIVE_COEFFICIENT" value="0"/>
			</listOfParameters>
		</kineticLaw>
	</reaction>
	<reaction id="R_C226CRNt" name="C226 transport into the mitochondria" reversible="false">
		<notes>
			<html xmlns="http://www.w3.org/1999/xhtml"><p>GENE_ASSOCIATION:</p></html>
		</notes>
		<listOfReactants>
			<speciesReference species="M_c226crn_c" stoichiometry="1"/>
		</listOfReactants>
		<listOfProducts>
			<speciesReference species="M_c226crn_m" stoichiometry="1"/>
		</listOfProducts>
		<kineticLaw>
			<math xmlns="http://www.w3.org/1998/Math/MathML">
				<ci> FLUX_VALUE </ci>
			</math>
			<listOfParameters>
				<parameter id="LOWER_BOUND" value="  0.00"/>
				<parameter id="UPPER_BOUND" value="1000.00"/>
				<parameter id="FLUX_VALUE" value="0"/>
				<parameter id="OBJECTIVE_COEFFICIENT" value="0"/>
			</listOfParameters>
		</kineticLaw>
	</reaction>
	<reaction id="R_DOLMANP_Uter" name="dolichol-phosphate mannose flippase  uterus " reversible="false">
		<notes>
			<html xmlns="http://www.w3.org/1999/xhtml"><p>GENE_ASSOCIATION:</p></html>
		</notes>
		<listOfReactants>
			<speciesReference species="M_dolmanp_U_c" stoichiometry="0.1"/>
		</listOfReactants>
		<listOfProducts>
			<speciesReference species="M_dolmanp_U_r" stoichiometry="0.1"/>
		</listOfProducts>
		<kineticLaw>
			<math xmlns="http://www.w3.org/1998/Math/MathML">
				<ci> FLUX_VALUE </ci>
			</math>
			<listOfParameters>
				<parameter id="LOWER_BOUND" value="  0.00"/>
				<parameter id="UPPER_BOUND" value="1000.00"/>
				<parameter id="FLUX_VALUE" value="0"/>
				<parameter id="OBJECTIVE_COEFFICIENT" value="0"/>
			</listOfParameters>
		</kineticLaw>
	</reaction>
	<reaction id="R_r1043" name="Concentrative Nucleoside Transporter  CNT  TCDB:2.A.41.2.3" reversible="false">
		<notes>
			<html xmlns="http://www.w3.org/1999/xhtml"><p>GENE_ASSOCIATION:</p></html>
		</notes>
		<listOfReactants>
			<speciesReference species="M_dad_2_e" stoichiometry="1"/>
			<speciesReference species="M_na1_e" stoichiometry="1"/>
		</listOfReactants>
		<listOfProducts>
			<speciesReference species="M_na1_c" stoichiometry="1"/>
			<speciesReference species="M_dad_2_c" stoichiometry="1"/>
		</listOfProducts>
		<kineticLaw>
			<math xmlns="http://www.w3.org/1998/Math/MathML">
				<ci> FLUX_VALUE </ci>
			</math>
			<listOfParameters>
				<parameter id="LOWER_BOUND" value="  0.00"/>
				<parameter id="UPPER_BOUND" value="1000.00"/>
				<parameter id="FLUX_VALUE" value="0"/>
				<parameter id="OBJECTIVE_COEFFICIENT" value="0"/>
			</listOfParameters>
		</kineticLaw>
	</reaction>
	<reaction id="R_OMHPALTD" name="transport of w-hydroxypalmitic acid by diffusion" reversible="true">
		<notes>
			<html xmlns="http://www.w3.org/1999/xhtml"><p>GENE_ASSOCIATION:</p></html>
		</notes>
		<listOfReactants>
			<speciesReference species="M_omhpal_r" stoichiometry="1"/>
		</listOfReactants>
		<listOfProducts>
			<speciesReference species="M_omhpal_c" stoichiometry="1"/>
		</listOfProducts>
		<kineticLaw>
			<math xmlns="http://www.w3.org/1998/Math/MathML">
				<ci> FLUX_VALUE </ci>
			</math>
			<listOfParameters>
				<parameter id="LOWER_BOUND" value="-1000.00"/>
				<parameter id="UPPER_BOUND" value="1000.00"/>
				<parameter id="FLUX_VALUE" value="0"/>
				<parameter id="OBJECTIVE_COEFFICIENT" value="0"/>
			</listOfParameters>
		</kineticLaw>
	</reaction>
	<reaction id="R_r0995" name="Mitochondrial Carrier  MC  TCDB:2.A.29.8.3" reversible="true">
		<notes>
			<html xmlns="http://www.w3.org/1999/xhtml"><p>GENE_ASSOCIATION:</p></html>
		</notes>
		<listOfReactants>
			<speciesReference species="M_acrn_r" stoichiometry="1"/>
			<speciesReference species="M_crn_c" stoichiometry="1"/>
		</listOfReactants>
		<listOfProducts>
			<speciesReference species="M_acrn_c" stoichiometry="1"/>
			<speciesReference species="M_crn_r" stoichiometry="1"/>
		</listOfProducts>
		<kineticLaw>
			<math xmlns="http://www.w3.org/1998/Math/MathML">
				<ci> FLUX_VALUE </ci>
			</math>
			<listOfParameters>
				<parameter id="LOWER_BOUND" value="-1000.00"/>
				<parameter id="UPPER_BOUND" value="1000.00"/>
				<parameter id="FLUX_VALUE" value="0"/>
				<parameter id="OBJECTIVE_COEFFICIENT" value="0"/>
			</listOfParameters>
		</kineticLaw>
	</reaction>
	<reaction id="R_C3STDH1r" name="C-3 sterol dehydrogenase  4-methylzymosterol " reversible="false">
		<notes>
			<html xmlns="http://www.w3.org/1999/xhtml"><p>GENE_ASSOCIATION:(ENSMUSG00000031349)</p></html>
		</notes>
		<listOfReactants>
			<speciesReference species="M_nad_r" stoichiometry="1"/>
			<speciesReference species="M_4mzym_int1_r" stoichiometry="1"/>
		</listOfReactants>
		<listOfProducts>
			<speciesReference species="M_co2_r" stoichiometry="1"/>
			<speciesReference species="M_h_r" stoichiometry="1"/>
			<speciesReference species="M_nadh_r" stoichiometry="1"/>
			<speciesReference species="M_4mzym_int2_r" stoichiometry="1"/>
		</listOfProducts>
		<kineticLaw>
			<math xmlns="http://www.w3.org/1998/Math/MathML">
				<ci> FLUX_VALUE </ci>
			</math>
			<listOfParameters>
				<parameter id="LOWER_BOUND" value="  0.00"/>
				<parameter id="UPPER_BOUND" value="1000.00"/>
				<parameter id="FLUX_VALUE" value="0"/>
				<parameter id="OBJECTIVE_COEFFICIENT" value="0"/>
			</listOfParameters>
		</kineticLaw>
	</reaction>
	<reaction id="R_NTD10" name="5-nucleotidase  XMP " reversible="false">
		<notes>
			<html xmlns="http://www.w3.org/1999/xhtml"><p>GENE_ASSOCIATION:(ENSMUSG00000025041)</p></html>
		</notes>
		<listOfReactants>
			<speciesReference species="M_h2o_c" stoichiometry="1"/>
			<speciesReference species="M_xmp_c" stoichiometry="1"/>
		</listOfReactants>
		<listOfProducts>
			<speciesReference species="M_xtsn_c" stoichiometry="1"/>
			<speciesReference species="M_pi_c" stoichiometry="1"/>
		</listOfProducts>
		<kineticLaw>
			<math xmlns="http://www.w3.org/1998/Math/MathML">
				<ci> FLUX_VALUE </ci>
			</math>
			<listOfParameters>
				<parameter id="LOWER_BOUND" value="  0.00"/>
				<parameter id="UPPER_BOUND" value="1000.00"/>
				<parameter id="FLUX_VALUE" value="0"/>
				<parameter id="OBJECTIVE_COEFFICIENT" value="0"/>
			</listOfParameters>
		</kineticLaw>
	</reaction>
	<reaction id="R_COAtp" name="coenzyme A transport, peroxisomal" reversible="true">
		<notes>
			<html xmlns="http://www.w3.org/1999/xhtml"><p>GENE_ASSOCIATION:</p></html>
		</notes>
		<listOfReactants>
			<speciesReference species="M_coa_c" stoichiometry="1"/>
		</listOfReactants>
		<listOfProducts>
			<speciesReference species="M_coa_x" stoichiometry="1"/>
		</listOfProducts>
		<kineticLaw>
			<math xmlns="http://www.w3.org/1998/Math/MathML">
				<ci> FLUX_VALUE </ci>
			</math>
			<listOfParameters>
				<parameter id="LOWER_BOUND" value="-1000.00"/>
				<parameter id="UPPER_BOUND" value="1000.00"/>
				<parameter id="FLUX_VALUE" value="0"/>
				<parameter id="OBJECTIVE_COEFFICIENT" value="0"/>
			</listOfParameters>
		</kineticLaw>
	</reaction>
	<reaction id="R_RE3122C" name="RE3122" reversible="true">
		<notes>
			<html xmlns="http://www.w3.org/1999/xhtml"><p>GENE_ASSOCIATION:</p></html>
		</notes>
		<listOfReactants>
			<speciesReference species="M_CE4817_c" stoichiometry="1"/>
		</listOfReactants>
		<listOfProducts>
			<speciesReference species="M_CE4821_c" stoichiometry="1"/>
			<speciesReference species="M_h2o_c" stoichiometry="1"/>
		</listOfProducts>
		<kineticLaw>
			<math xmlns="http://www.w3.org/1998/Math/MathML">
				<ci> FLUX_VALUE </ci>
			</math>
			<listOfParameters>
				<parameter id="LOWER_BOUND" value="-1000.00"/>
				<parameter id="UPPER_BOUND" value="1000.00"/>
				<parameter id="FLUX_VALUE" value="0"/>
				<parameter id="OBJECTIVE_COEFFICIENT" value="0"/>
			</listOfParameters>
		</kineticLaw>
	</reaction>
	<reaction id="R_FAOXC4C2m" name="fatty acid beta oxidation C4--C2 m" reversible="false">
		<notes>
			<html xmlns="http://www.w3.org/1999/xhtml"><p>GENE_ASSOCIATION:</p></html>
		</notes>
		<listOfReactants>
			<speciesReference species="M_fad_m" stoichiometry="1"/>
			<speciesReference species="M_btcoa_m" stoichiometry="1"/>
			<speciesReference species="M_coa_m" stoichiometry="1"/>
			<speciesReference species="M_h2o_m" stoichiometry="1"/>
			<speciesReference species="M_nad_m" stoichiometry="1"/>
		</listOfReactants>
		<listOfProducts>
			<speciesReference species="M_accoa_m" stoichiometry="2"/>
			<speciesReference species="M_fadh2_m" stoichiometry="1"/>
			<speciesReference species="M_h_m" stoichiometry="1"/>
			<speciesReference species="M_nadh_m" stoichiometry="1"/>
		</listOfProducts>
		<kineticLaw>
			<math xmlns="http://www.w3.org/1998/Math/MathML">
				<ci> FLUX_VALUE </ci>
			</math>
			<listOfParameters>
				<parameter id="LOWER_BOUND" value="  0.00"/>
				<parameter id="UPPER_BOUND" value="1000.00"/>
				<parameter id="FLUX_VALUE" value="0"/>
				<parameter id="OBJECTIVE_COEFFICIENT" value="0"/>
			</listOfParameters>
		</kineticLaw>
	</reaction>
	<reaction id="R_FAOXC164GC163m" name="fatty acid beta oxidation C16:4--C16:3 gm" reversible="false">
		<notes>
			<html xmlns="http://www.w3.org/1999/xhtml"><p>GENE_ASSOCIATION:</p></html>
		</notes>
		<listOfReactants>
			<speciesReference species="M_hexdectecoa_m" stoichiometry="1"/>
			<speciesReference species="M_nadph_m" stoichiometry="1"/>
			<speciesReference species="M_h_m" stoichiometry="1"/>
		</listOfReactants>
		<listOfProducts>
			<speciesReference species="M_3hexdtricoa_m" stoichiometry="1"/>
			<speciesReference species="M_nadp_m" stoichiometry="1"/>
		</listOfProducts>
		<kineticLaw>
			<math xmlns="http://www.w3.org/1998/Math/MathML">
				<ci> FLUX_VALUE </ci>
			</math>
			<listOfParameters>
				<parameter id="LOWER_BOUND" value="  0.00"/>
				<parameter id="UPPER_BOUND" value="1000.00"/>
				<parameter id="FLUX_VALUE" value="0"/>
				<parameter id="OBJECTIVE_COEFFICIENT" value="0"/>
			</listOfParameters>
		</kineticLaw>
	</reaction>
	<reaction id="R_RE2917X" name="RE2917" reversible="true">
		<notes>
			<html xmlns="http://www.w3.org/1999/xhtml"><p>GENE_ASSOCIATION:(ENSMUSG00000036138)</p></html>
		</notes>
		<listOfReactants>
			<speciesReference species="M_CE0782_x" stoichiometry="1"/>
			<speciesReference species="M_coa_x" stoichiometry="1"/>
		</listOfReactants>
		<listOfProducts>
			<speciesReference species="M_accoa_x" stoichiometry="1"/>
			<speciesReference species="M_CE0695_x" stoichiometry="1"/>
		</listOfProducts>
		<kineticLaw>
			<math xmlns="http://www.w3.org/1998/Math/MathML">
				<ci> FLUX_VALUE </ci>
			</math>
			<listOfParameters>
				<parameter id="LOWER_BOUND" value="-1000.00"/>
				<parameter id="UPPER_BOUND" value="1000.00"/>
				<parameter id="FLUX_VALUE" value="0"/>
				<parameter id="OBJECTIVE_COEFFICIENT" value="0"/>
			</listOfParameters>
		</kineticLaw>
	</reaction>
	<reaction id="R_TCHOLAt" name="taurocholate transport via bicarbonate countertransport" reversible="true">
		<notes>
			<html xmlns="http://www.w3.org/1999/xhtml"><p>GENE_ASSOCIATION:(ENSMUSG00000030237) or (ENSMUSG00000030236) or (ENSMUSG00000038963)</p></html>
		</notes>
		<listOfReactants>
			<speciesReference species="M_tchola_e" stoichiometry="1"/>
			<speciesReference species="M_hco3_c" stoichiometry="1"/>
		</listOfReactants>
		<listOfProducts>
			<speciesReference species="M_hco3_e" stoichiometry="1"/>
			<speciesReference species="M_tchola_c" stoichiometry="1"/>
		</listOfProducts>
		<kineticLaw>
			<math xmlns="http://www.w3.org/1998/Math/MathML">
				<ci> FLUX_VALUE </ci>
			</math>
			<listOfParameters>
				<parameter id="LOWER_BOUND" value="-1000.00"/>
				<parameter id="UPPER_BOUND" value="1000.00"/>
				<parameter id="FLUX_VALUE" value="0"/>
				<parameter id="OBJECTIVE_COEFFICIENT" value="0"/>
			</listOfParameters>
		</kineticLaw>
	</reaction>
	<reaction id="R_DCTPtm" name="transport of dCTP into mitochondria" reversible="false">
		<notes>
			<html xmlns="http://www.w3.org/1999/xhtml"><p>GENE_ASSOCIATION:</p></html>
		</notes>
		<listOfReactants>
			<speciesReference species="M_dctp_c" stoichiometry="1"/>
		</listOfReactants>
		<listOfProducts>
			<speciesReference species="M_dctp_m" stoichiometry="1"/>
		</listOfProducts>
		<kineticLaw>
			<math xmlns="http://www.w3.org/1998/Math/MathML">
				<ci> FLUX_VALUE </ci>
			</math>
			<listOfParameters>
				<parameter id="LOWER_BOUND" value="  0.00"/>
				<parameter id="UPPER_BOUND" value="1000.00"/>
				<parameter id="FLUX_VALUE" value="0"/>
				<parameter id="OBJECTIVE_COEFFICIENT" value="0"/>
			</listOfParameters>
		</kineticLaw>
	</reaction>
	<reaction id="R_TTDCPT1" name="carnitine O-palmitoyltransferase" reversible="false">
		<notes>
			<html xmlns="http://www.w3.org/1999/xhtml"><p>GENE_ASSOCIATION:(ENSMUSG00000024900) or (ENSMUSG00000007783) or (ENSMUSG00000078937)</p></html>
		</notes>
		<listOfReactants>
			<speciesReference species="M_tdcoa_c" stoichiometry="1"/>
			<speciesReference species="M_crn_c" stoichiometry="1"/>
		</listOfReactants>
		<listOfProducts>
			<speciesReference species="M_ttdcrn_c" stoichiometry="1"/>
			<speciesReference species="M_coa_c" stoichiometry="1"/>
		</listOfProducts>
		<kineticLaw>
			<math xmlns="http://www.w3.org/1998/Math/MathML">
				<ci> FLUX_VALUE </ci>
			</math>
			<listOfParameters>
				<parameter id="LOWER_BOUND" value="  0.00"/>
				<parameter id="UPPER_BOUND" value="1000.00"/>
				<parameter id="FLUX_VALUE" value="0"/>
				<parameter id="OBJECTIVE_COEFFICIENT" value="0"/>
			</listOfParameters>
		</kineticLaw>
	</reaction>
	<reaction id="R_FORtr" name="FOR transporter, endoplasmic reticulum" reversible="true">
		<notes>
			<html xmlns="http://www.w3.org/1999/xhtml"><p>GENE_ASSOCIATION:</p></html>
		</notes>
		<listOfReactants>
			<speciesReference species="M_for_c" stoichiometry="1"/>
		</listOfReactants>
		<listOfProducts>
			<speciesReference species="M_for_r" stoichiometry="1"/>
		</listOfProducts>
		<kineticLaw>
			<math xmlns="http://www.w3.org/1998/Math/MathML">
				<ci> FLUX_VALUE </ci>
			</math>
			<listOfParameters>
				<parameter id="LOWER_BOUND" value="-1000.00"/>
				<parameter id="UPPER_BOUND" value="1000.00"/>
				<parameter id="FLUX_VALUE" value="0"/>
				<parameter id="OBJECTIVE_COEFFICIENT" value="0"/>
			</listOfParameters>
		</kineticLaw>
	</reaction>
	<reaction id="R_r2113" name="Major Facilitator MFS  TCDB:2.A.1.13.1" reversible="true">
		<notes>
			<html xmlns="http://www.w3.org/1999/xhtml"><p>GENE_ASSOCIATION:(ENSMUSG00000030492)</p></html>
		</notes>
		<listOfReactants>
			<speciesReference species="M_but_c" stoichiometry="1"/>
			<speciesReference species="M_ac_e" stoichiometry="1"/>
		</listOfReactants>
		<listOfProducts>
			<speciesReference species="M_ac_c" stoichiometry="1"/>
			<speciesReference species="M_but_e" stoichiometry="1"/>
		</listOfProducts>
		<kineticLaw>
			<math xmlns="http://www.w3.org/1998/Math/MathML">
				<ci> FLUX_VALUE </ci>
			</math>
			<listOfParameters>
				<parameter id="LOWER_BOUND" value="-1000.00"/>
				<parameter id="UPPER_BOUND" value="1000.00"/>
				<parameter id="FLUX_VALUE" value="0"/>
				<parameter id="OBJECTIVE_COEFFICIENT" value="0"/>
			</listOfParameters>
		</kineticLaw>
	</reaction>
	<reaction id="R_DOLDPP_Ler" name="Dolichyl-diphosphate phosphohydrolase, human  liver " reversible="false">
		<notes>
			<html xmlns="http://www.w3.org/1999/xhtml"><p>GENE_ASSOCIATION:(ENSMUSG00000026856)</p></html>
		</notes>
		<listOfReactants>
			<speciesReference species="M_h2o_r" stoichiometry="1"/>
			<speciesReference species="M_doldp_L_r" stoichiometry="0.1"/>
		</listOfReactants>
		<listOfProducts>
			<speciesReference species="M_h_r" stoichiometry="1"/>
			<speciesReference species="M_pi_r" stoichiometry="1"/>
			<speciesReference species="M_dolp_L_r" stoichiometry="0.1"/>
		</listOfProducts>
		<kineticLaw>
			<math xmlns="http://www.w3.org/1998/Math/MathML">
				<ci> FLUX_VALUE </ci>
			</math>
			<listOfParameters>
				<parameter id="LOWER_BOUND" value="  0.00"/>
				<parameter id="UPPER_BOUND" value="1000.00"/>
				<parameter id="FLUX_VALUE" value="0"/>
				<parameter id="OBJECTIVE_COEFFICIENT" value="0"/>
			</listOfParameters>
		</kineticLaw>
	</reaction>
	<reaction id="R_EX_din_e_" name="exchange reaction for Deoxyinosine" reversible="true">
		<notes>
			<html xmlns="http://www.w3.org/1999/xhtml"><p>GENE_ASSOCIATION:</p></html>
		</notes>
		<listOfReactants>
			<speciesReference species="M_din_e" stoichiometry="1"/>
		</listOfReactants>
		<kineticLaw>
[truncated: 2,455,603 more chars]
