# Supplementary material for: Dissecting Germ Cell Metabolism through Network Modeling
Source: PLoS One. 2015 Sep 14;10(9):e0137607. doi: 10.1371/journal.pone.0137607 (PMC4721539; doi:10.1371/journal.pone.0137607)
Supplement: S2 File — Cytoscape software can be downloaded from http://www.cytoscape.org/download.php. Visualization is provided for the full network as well as ten metabolic pathways: cholesterol metabolism, TCA, fatty acid oxidation, fatty acid synthesis, folate metabolism, glycolysis and gluconeogenesis, keratan sulfate degradation, keratan sulfate synthesis, N-glycan synthesis, and nucleotide interconversion. Pink diamonds represent reactions, gray circles depict metabolites, and green squares represent enzymes. Reversible reactions are linked to substrate or product metabolites with red edges whereas irreversible reactions are linked to metabolites with blue edges. Enzymes are linked to reactions with yellow edges. (ZIP) [file pone.0137607.s009.zip]

Archive with 3 entries (2 files):
- FileS2.cys
- __MACOSX/
- __MACOSX/._FileS2.cys
